# Supplementary material for: Prediction of trans-antisense transcripts in Arabidopsis thaliana
Source: Genome Biol. 2006 Oct 13;7(10):R92. doi: 10.1186/gb-2006-7-10-r92 (PMC1794575; doi:10.1186/gb-2006-7-10-r92)
Supplement: Additional data file 1 — Predicted Arabidopsis trans-NAT pairs and results of their analysis [file gb-2006-7-10-r92-S1.xls]

## Sheet: Additional data file 1
Additional data file 1. List of prediction Arabidopsis trans-NAT pairs.
Cluster Marker	Transcript cluster	Chromosome	Strand	Transcript start position	Transcript end position	CDS start position	CDS end position	Alternative splicing gene	Duplex region sRNA	Gene description
At1g06660	At1g06660.1	chr1	-	2037068	2040245	2037460	2040147			expressed protein
At1g06640	At1g06640.1 At1g06640.2 RAFL09-15-M06 gnl|UG|At#S18893050 gnl|UG|At#S18893087 gnl|UG|At#S18896456	chr1	+	2032344	2034017	2032365	2033504			2-oxoglutarate-dependent dioxygenase, putative
At1g11780	At1g11780.1	chr1	-	3976838	3979194	3977613	3979176			oxidoreductase, 2OG-Fe(II) oxygenase family protein
At1g01980	At1g01980.1	chr1	-	340374	341999	340374	341999			FAD-binding domain-containing protein
At1g17990	At1g17990.1	chr1	-	6192064	6193985	6192448	6193748			12-oxophytodienoate reductase, putative
At1g09390	At1g09390.1	chr1	+	3031205	3033941	3031266	3033417			GDSL-motif lipase/hydrolase family protein
At1g18020	At1g18020.1	chr1	+	6202265	6203911	6202265	6203565			12-oxophytodienoate reductase, putative
At1g09390	At1g09390.1	chr1	+	3031205	3033941	3031266	3033417			GDSL-motif lipase/hydrolase family protein
At1g35320	At1g35320.1	chr1	-	12960432	12962831	12960519	12962831	Yes		expressed protein
At1g33860	At1g33860.1	chr1	+	12294374	12295285	12294374	12295285			hypothetical protein
At1g50020	At1g50020.1	chr1	-	18522758	18525363	18523812	18525268			expressed protein
At1g04820	At1g04820.1	chr1	-	1356190	1358374	1356420	1358265			tubulin alpha-2/alpha-4 chain (TUA4)
At1g50560	At1g50560.1	chr1	+	18727875	18731215	18727943	18729584			cytochrome P450, putative
At1g50530	At1g50530.1	chr1		18724880	18725397	18724880	18725397			hypothetical protein
At1g50570	At1g50570.1	chr1	-	18729492	18731957	18730068	18731234	Yes		C2 domain-containing protein
At1g50520	At1g50520.1 RAFL21-08-D14	chr1	+	18723046	18724887	18723049	18724738			cytochrome P450 family protein
At1g53450	At1g53450.1	chr1	-	19954674	19957776	19955415	19957507			expressed protein
At1g53430	At1g53430.1	chr1	+	19938835	19944756	19938966	19944627			leucine-rich repeat family protein / protein kinase family protein
At1g53450	At1g53450.2	chr1	-	19954674	19957776	19955415	19957507			expressed protein
At1g53430	At1g53430.1	chr1	+	19938835	19944756	19938966	19944627			leucine-rich repeat family protein / protein kinase family protein
At1g60670	At1g60670.1	chr1	+	22347320	22351720	22347764	22350805			expressed protein
At1g10810	At1g10810.1	chr1	+	3599370	3600758	3599370	3600758			aldo/keto reductase family protein
At1g60690	At1g60690.1	chr1	-	22353557	22355333	22353557	22355333			aldo/keto reductase family protein
At1g60670	At1g60670.1	chr1	+	22347320	22351720	22347764	22350805			expressed protein
At1g60710	At1g60710.1 RAFL09-32-J01 RAFL09-64-B18 gnl|UG|At#S18895269 gnl|UG|At#S18895276	chr1	-	22358418	22360407	22358738	22360292	Yes		aldo/keto reductase family protein
At1g60670	At1g60670.1	chr1	+	22347320	22351720	22347764	22350805			expressed protein
At1g60730	At1g60730.1 At1g60730.2 RAFL09-11-B09 gnl|UG|At#S18895107	chr1	-	22361700	22363814	22361992	22363747			aldo/keto reductase family protein
At1g60670	At1g60670.1	chr1	+	22347320	22351720	22347764	22350805			expressed protein
At1g62760	At1g62760.1	chr1	-	23241239	23242177	23241239	23242177			invertase/pectin methylesterase inhibitor family protein
At1g48400	At1g48400.1	chr1	-	17885804	17887523	17885804	17887523			F-box family protein
At1g63370	At1g63370.1	chr1	-	23506870	23509023	23506870	23509023			flavin-containing monooxygenase family protein / FMO family protein
At1g62610	At1g62610.1 At1g62610.2	chr1	-	23185128	23186892	23185196	23186355			short-chain dehydrogenase/reductase (SDR) family protein
At1g64740	At1g64740.1 RAFL05-20-M22	chr1	+	24053671	24056150	24053777	24055959			tubulin alpha-1 chain (TUA1)
At1g50020	At1g50020.1	chr1	-	18522758	18525363	18523812	18525268			expressed protein
At1g65960	At1g65960.1	chr1	+	24555725	24561271	24555757	24560916			glutamate decarboxylase 2 (GAD 2)
At1g60740	At1g60740.1	chr1	+	22364739	22365617	22364792	22365482			peroxiredoxin type 2, putative
At1g69260	At1g69260.1 RAFL09-29-H09	chr1	+	26042825	26044751	26042977	26044233			expressed protein
At1g13750	At1g13750.1	chr1	-	4714820	4718232	4715487	4718088			calcineurin-like phosphoesterase family protein
At1g69290	At1g69290.1	chr1	-	26051035	26053011	26051035	26053011			pentatricopeptide (PPR) repeat-containing protein
At1g68990	At1g68990.1	chr1	-	25938307	25944629	25939162	25944418			DNA-directed RNA polymerase, mitochondrial (RPOMT)
At1g69720	At1g69720.1	chr1	+	26230529	26233294	26230841	26232082			heme oxygenase 3 (HO3)
At1g16110	At1g16110.1	chr1	+	5518367	5520885	5518375	5520464			wall-associated kinase, putative
At1g69720	At1g69720.1	chr1	+	26230529	26233294	26230841	26232082			heme oxygenase 3 (HO3)
At1g16120	At1g16120.1	chr1	+	5522633	5524977	5522633	5524977			wall-associated kinase, putative
At1g69720	At1g69720.1	chr1	+	26230529	26233294	26230841	26232082			heme oxygenase 3 (HO3)
At1g16130	At1g16130.1	chr1	+	5525485	5528206	5525628	5528041			wall-associated kinase, putative
At1g69720	At1g69720.1	chr1	+	26230529	26233294	26230841	26232082			heme oxygenase 3 (HO3)
At1g16140	At1g16140.1	chr1	+	5528959	5531249	5528959	5531249			wall-associated kinase, putative
At1g69720	At1g69720.1	chr1	+	26230529	26233294	26230841	26232082			heme oxygenase 3 (HO3)
At1g16150	At1g16150.1	chr1	+	5532409	5534871	5532409	5534871			wall-associated kinase, putative
At1g69720	At1g69720.1	chr1	+	26230529	26233294	26230841	26232082			heme oxygenase 3 (HO3)
At1g16160	At1g16160.1	chr1	+	5535967	5538263	5535967	5538263			protein kinase family protein
At1g69720	At1g69720.1	chr1	+	26230529	26233294	26230841	26232082			heme oxygenase 3 (HO3)
At1g17910	At1g17910.1	chr1	+	6159119	6161608	6159119	6161608			wall-associated kinase, putative
At1g69720	At1g69720.1	chr1	+	26230529	26233294	26230841	26232082			heme oxygenase 3 (HO3)
At1g19390	At1g19390.1	chr1	-	6700763	6703359	6700763	6703359			wall-associated kinase, putative
At1g71310	At1g71310.1	chr1	-	26881407	26883686	26882379	26883506	Yes		expressed protein
At1g71270	At1g71270.1 RAFL09-13-F15	chr1	+	26867257	26873677	26867398	26873479			Vps52/Sac2 family protein
At1g73040	At1g73040.1	chr1	-	27478236	27479623	27478820	27479438			jacalin lectin family protein
At1g17730	At1g17730.1 RAFL19-61-N04 gnl|UG|At#S18893263	chr1	+	6099097	6100308	6099203	6100146			SNF7 family protein
At1g73190	At1g73190.1	chr1	+	27525607	27527428	27525816	27526832			tonoplast intrinsic protein, alpha / alpha-TIP (TIP3.1)
At1g17820	At1g17820.1 RAFL11-05-J20	chr1	-	6131060	6135338	6131744	6135108			expressed protein
At1g73200	At1g73200.1	chr1	-	27527115	27530234	27527115	27530234			expressed protein
At1g17810	At1g17810.1 At1g17810.2	chr1	+	6130018	6131961	6130628	6131435	Yes		major intrinsic family protein / MIP family protein
At1g73220	At1g73220.1	chr1	+	27541937	27544352	27542048	27543770			sugar transporter family protein
At1g17880	At1g17880.1 RAFL04-15-J04 RAFL09-47-A02	chr1	-	6152420	6153946	6152565	6153418			nascent polypeptide-associated complex (NAC) domain-containing protein / BTF3b-like transcription factor, putative
At1g74310	At1g74310.1	chr1	-	27939597	27943851	27940376	27943523			heat shock protein 101 (HSP101)
At1g74280	At1g74280.1 RAFL14-98-L10 gnl|UG|At#S18896883 gnl|UG|At#S18897246	chr1	+	27933323	27935025	27933419	27934787			hydrolase, alpha/beta fold family protein
At1g74310	At1g74310.1	chr1	-	27939597	27943851	27940376	27943523			heat shock protein 101 (HSP101)
At1g74290	At1g74290.1	chr1	+	27935497	27937929	27935497	27937929			esterase/lipase/thioesterase family protein
At1g74730	At1g74730.1	chr1	+	28082592	28084009	28082656	28083492			expressed protein
At1g18890	At1g18890.1 gnl|UG|At#S18895201	chr1	-	6522755	6525727	6523459	6525727			calcium-dependent protein kinase 1 (CDPK1)
At1g75170	At1g75170.1	chr1	+	28217472	28220042	28218066	28219347			SEC14 cytosolic factor family protein / phosphoglyceride transfer family protein
At1g19400	At1g19400.1 At1g19400.2 RAFL09-77-K17 gnl|UG|At#S18895134 gnl|UG|At#S18895331	chr1	-	6712029	6714238	6712213	6713667	Yes		expressed protein
At1g76260	At1g76260.1	chr1	+	28615206	28618838	28615257	28617892			transducin family protein / WD-40 repeat family protein
At1g20550	At1g20550.1	chr1	-	7115475	7118151	7115475	7117926			expressed protein
At1g76270	At1g76270.1 RAFL07-09-P08	chr1	-	28617892	28621633	28618448	28621431			expressed protein
At1g20540	At1g20540.1	chr1	+	7112611	7115810	7112642	7115181	Yes		transducin family protein / WD-40 repeat family protein
At1g76360	At1g76360.1	chr1	-	28647254	28651489	28648136	28651377			protein kinase, putative
At1g20640	At1g20640.1 At1g20640.2 RAFL09-38-D15	chr1	+	7154400	7158208	7155191	7157976			RWP-RK domain-containing protein
At1g76400	At1g76400.1	chr1	-	28663126	28666604	28663607	28666566			ribophorin I family protein
At1g20780	At1g20780.1 RAFL07-08-E19	chr1	+	7217117	7220773	7217801	7220598			armadillo/beta-catenin repeat protein-related / U-box domain-containing protein
At1g76700	At1g76700.1	chr1	-	28784670	28788142	28785513	28787916			DNAJ heat shock N-terminal domain-containing protein
At1g17990	At1g17990.1	chr1	-	6192064	6193985	6192448	6193748			12-oxophytodienoate reductase, putative
At1g76700	At1g76700.1	chr1	-	28784670	28788142	28785513	28787916			DNAJ heat shock N-terminal domain-containing protein
At1g18020	At1g18020.1	chr1	+	6202265	6203911	6202265	6203565			12-oxophytodienoate reductase, putative
At1g76700	At1g76700.1	chr1	-	28784670	28788142	28785513	28787916			DNAJ heat shock N-terminal domain-containing protein
At1g76680	At1g76680.1 At1g76680.2 RAFL05-15-M15 gnl|UG|At#S18895773 gnl|UG|At#S18896092	chr1	+	28781740	28783361	28781876	28783165	Yes		12-oxophytodienoate reductase (OPR1)
At1g77420	At1g77420.1	chr1	+	29098393	29100610	29098535	29100336			hydrolase, alpha/beta fold family protein
At1g68470	At1g68470.1 RAFL19-56-F23 gnl|UG|At#S18893963	chr1	-	25680058	25681951	25680208	25681930			exostosin family protein
At1g77540	At1g77540.1	chr1	-	29142570	29143103	29142656	29143076			expressed protein
At1g21760	At1g21760.1	chr1	+	7649215	7652226	7649313	7651602			F-box family protein
At1g78180	At1g78180.1	chr1	+	29421821	29423868	29422040	29423418			mitochondrial substrate carrier family protein
At1g22270	At1g22270.1 gnl|UG|At#S18896840 gnl|UG|At#S18897129 gnl|UG|At#S18897360	chr1	+	7865482	7866128	7865537	7865911			expressed protein
At1g78580	At1g78580.1	chr1	-	29555667	29565684	29557388	29562375	Yes		alpha, alpha-trehalose-phosphate synthase, UDP-forming, putative / trehalose-6-phosphate synthase, putative / UDP-glucose-glucosephosphate glucosyltransferase, putative
At1g53500	At1g53500.1	chr1	-	19970612	19973425	19970825	19972907			NAD-dependent epimerase/dehydratase family protein
At1g78580	At1g78580.1	chr1	-	29555667	29565684	29557388	29562375	Yes		alpha, alpha-trehalose-phosphate synthase, UDP-forming, putative / trehalose-6-phosphate synthase, putative / UDP-glucose-glucosephosphate glucosyltransferase, putative
At1g63000	At1g63000.1 RAFL04-16-A19 gnl|UG|At#S18898220	chr1	+	23346058	23347766	23346175	23347524			expressed protein
At1g79560	At1g79560.1	chr1	+	29931687	29937899	29931869	29937201	Yes		FtsH protease, putative
At1g16270	At1g16270.1	chr1	+	5563884	5568362	5563884	5568139			protein kinase family protein
At1g79670	At1g79670.1 At1g79670.2 RAFL09-72-J15	chr1	-	29981149	29984243	29981780	29984230	Yes		wall-associated kinase, putative
At1g69720	At1g69720.1	chr1	+	26230529	26233294	26230841	26232082			heme oxygenase 3 (HO3)
At1g79670	At1g79670.1	chr1	-	29981149	29984243	29981780	29984230	Yes		wall-associated kinase, putative
At1g16170	At1g16170.1 RAFL04-13-G15	chr1	-	5538731	5539790	5538868	5539146			expressed protein
At1g79680	At1g79680.1 RAFL05-12-C21	chr1	-	29984866	29987666	29985081	29987642			wall-associated kinase, putative
At1g69720	At1g69720.1	chr1	+	26230529	26233294	26230841	26232082			heme oxygenase 3 (HO3)
At1g80490	At1g80490.1 At1g80490.2 gnl|UG|At#S18894267 gnl|UG|At#S18894831 gnl|UG|At#S18895328	chr1	-	30265795	30271930	30265986	30271338	Yes		WD-40 repeat family protein
At1g15740	At1g15740.1	chr1	+	5410929	5415297	5411504	5414539			leucine-rich repeat family protein
At1g80620	At1g80620.1 RAFL05-16-D09 gnl|UG|At#S18896568 gnl|UG|At#S18896657 gnl|UG|At#S18898117	chr1	+	30310256	30312308	30310296	30312074			ribosomal protein S15 family protein
At1g15820	At1g15820.1	chr1	-	5446123	5447776	5446680	5447671			chlorophyll A-B binding protein, chloroplast (LHCB6)
At1g80820	At1g80820.1 gnl|UG|At#S18892863	chr1	+	30375465	30377562	30375538	30377352			cinnamoyl-CoA reductase, putative
At1g15960	At1g15960.1 RAFL05-14-K06	chr1	-	5481642	5485109	5482196	5483592	Yes		NRAMP metal ion transporter 6, putative (NRAMP6)
At1g80890	At1g80890.1	chr1	+	30402020	30403329	30402103	30402767			expressed protein
At1g16010	At1g16010.1 RAFL05-12-O04 gnl|UG|At#S18893064 gnl|UG|At#S18894722 gnl|UG|At#S18897669	chr1	-	5495367	5497714	5495456	5497076	Yes		magnesium transporter CorA-like family protein (MRS2-1)
At2g01260	At2g01260.1 At2g01260.2 gnl|UG|At#S18898812 gnl|UG|At#S18898839 gnl|UG|At#S18898842 gnl|UG|At#S18898910 gnl|UG|At#S18898993	chr2	-	135243	137802	135493	137503			expressed protein
At1g15040	At1g15040.1 At1g15040.2	chr1	-	5179617	5181370	5180033	5181310	Yes		glutamine amidotransferase-related
At2g01960	At2g01960.1	chr2	+	450378	452416	450392	451801			expressed protein
At1g14670	At1g14670.1 RAFL09-14-A10 gnl|UG|At#S18895768 gnl|UG|At#S18898196	chr1	+	5037607	5040523	5037664	5040194			endomembrane protein 70, putative
At2g02000	At2g02000.1 RAFL19-41-E08	chr2	-	469369	472069	469504	471996			glutamate decarboxylase, putative
At1g65970	At1g65970.1	chr1	-	24560479	24561952	24561190	24561892			peroxiredoxin type 2, putative
At2g02730	At2g02730.1 At2g02730.2	chr2	-	764546	767429	765279	767335			expressed protein
At1g14420	At1g14420.1	chr1	-	4931774	4933400	4931839	4933400			pectate lyase family protein
At2g02800	At2g02800.1 At2g02800.2 RAFL09-72-M24 RAFL16-97-F04 gnl|UG|At#S18901161	chr2	-	795514	799440	796888	799249			protein kinase (APK2b)
At1g14380	At1g14380.1 At1g14380.2	chr1	-	4917583	4921591	4918274	4920756			calmodulin-binding family protein
At2g04230	At2g04230.1 gnl|UG|At#S18897988 gnl|UG|At#S18899036	chr2	-	1446861	1448991	1447022	1448675			F-box family protein
At1g33990	At1g33990.1 At1g33990.1 RAFL09-33-K20 RAFL09-33-K20 gnl|UG|At#S18895710 gnl|UG|At#S18895710 gnl|UG|At#S18896178 gnl|UG|At#S18896178	chr1	+	12355548	12358237	12355889	12357874			hydrolase, alpha/beta fold family protein
At2g05710	At2g05710.1	chr2	+	2141396	2146675	2141588	2146347			aconitate hydratase, cytoplasmic, putative / citrate hydro-lyase/aconitase, putative
At1g48520	At1g48520.1 At1g48520.2 At1g48520.3 RAFL09-22-L11 gnl|UG|At#S18898176	chr1	+	17943756	17946490	17943853	17945743			glutamyl-tRNA(Gln) amidotransferase B family protein
At2g06570	At2g06570.1	chr2	-	2622600	2624899	2622600	2624899			hypothetical protein
At1g40115	At1g40115.1	chr1	+	15181582	15182034	15181582	15182034			hypothetical protein
At2g07170	At2g07170.1	chr2	+	2975562	2979125	2975562	2979125			expressed protein
At2g05185	At2g05185.1	chr2	+	1876968	1878216	1876971	1877835			expressed protein
At2g09900	At2g09900.1	chr2	-	3758425	3759020	3758425	3759020		Yes	hypothetical protein
At2g06570	At2g06570.1	chr2	-	2622600	2624899	2622600	2624899			hypothetical protein
At2g12320	At2g12320.1	chr2	+	4942708	4943368	4942708	4943368			hypothetical protein
At2g06570	At2g06570.1	chr2	-	2622600	2624899	2622600	2624899			hypothetical protein
At2g12505	At2g12505.1	chr2	+	5103120	5104441	5103120	5104441		Yes	hypothetical protein
At1g41855	At1g41855.1	chr1	+	15640046	15642179	15640046	15642179			hypothetical protein
At2g12505	At2g12505.1	chr2	+	5103120	5104441	5103120	5104441		Yes	hypothetical protein
At2g06860	At2g06860.1	chr2	+	2766353	2772442	2766353	2772442			Ulp1 protease family protein
At2g14590	At2g14590.1	chr2	+	6235919	6236890	6235919	6236890			hypothetical protein
At1g43777	At1g43777.1	chr1	-	16560014	16561259	16560014	16561259			hypothetical protein
At2g16280	At2g16280.1 gnl|UG|At#S18900746	chr2	+	7058026	7059979	7058268	7059806			very-long-chain fatty acid condensing enzyme, putative
At1g04210	At1g04210.1	chr1	+	1114404	1120207	1114695	1119382			leucine-rich repeat family protein / protein kinase family protein
At2g17845	At2g17845.1	chr2	+	7765928	7766963	7765928	7766963			short-chain dehydrogenase/reductase (SDR) family protein
At1g62600	At1g62600.1	chr1	+	23183142	23185623	23183207	23185076	Yes		flavin-containing monooxygenase family protein / FMO family protein
At2g26650	At2g26650.1	chr2	-	11338365	11343659	11339043	11343522			potassium channel protein 1 (AKT1)
At1g04220	At1g04220.1 gnl|UG|At#S18894532	chr1	-	1119359	1122525	1119852	1122482			beta-ketoacyl-CoA synthase, putative
At2g26800	At2g26800.1 At2g26800.2 RAFL03-01-J05 RAFL06-10-M04 gnl|UG|At#S18899668	chr2	-	11436100	11439810	11436270	11439263	Yes		hydroxymethylglutaryl-CoA lyase, putative / 3-hydroxy-3-methylglutarate-CoA lyase, putative / HMG-CoA lyase, putative
At1g67570	At1g67570.1	chr1	+	25328826	25331469	25328981	25330601			expressed protein
At2g27120	At2g27120.1	chr2	+	11588301	11601424	11588301	11601424			DNA-directed DNA polymerase epsilon catalytic subunit, putative
At1g08270	At1g08270.2 gnl|UG|At#S18895521	chr1	-	2606266	2607504	2606845	2607334			expressed protein
At2g28940	At2g28940.1 At2g28940.2	chr2	-	12433348	12435807	12433930	12435391			protein kinase family protein
At1g07570	At1g07570.1 At1g07570.2 RAFL15-21-H23 gnl|UG|At#S18894501 gnl|UG|At#S18895033	chr1	-	2331167	2333681	2331366	2333207			protein kinase (APK1a)
At2g29180	At2g29180.1	chr2	+	12550111	12551306	12550158	12550779			expressed protein
At2g29140	At2g29140.1	chr2	+	12538469	12542334	12538469	12542137			pumilio/Puf RNA-binding domain-containing protein
At2g29200	At2g29200.1	chr2	-	12556361	12560262	12556560	12560262			pumilio/Puf RNA-binding domain-containing protein
At2g29180	At2g29180.1	chr2	+	12550111	12551306	12550158	12550779			expressed protein
At2g30550	At2g30550.2 RAFL05-18-O21 gnl|UG|At#S18900064 gnl|UG|At#S18900758 gnl|UG|At#S18901063	chr2	+	13021925	13024230	13021961	13023355	Yes		lipase class 3 family protein
At1g06790	At1g06790.2 gnl|UG|At#S18895885	chr1	+	2087231	2089785	2087644	2089038			RNA polymerase Rpb7 N-terminal domain-containing protein
At2g30880	At2g30880.1 At2g30880.2	chr2	-	13149014	13152985	13150003	13152795			pleckstrin homology (PH) domain-containing protein
At2g30860	At2g30860.1 RAFL03-05-B08	chr2	+	13146074	13147322	13146209	13147134			glutathione S-transferase, putative
At2g30960	At2g30960.1	chr2	-	13183781	13185405	13184618	13185400			expressed protein
At1g06430	At1g06430.1 RAFL05-18-L03	chr1	-	1960057	1963006	1960213	1962524			FtsH protease, putative
At2g31370	At2g31370.1 At2g31370.2 At2g31370.3 RAFL09-48-H24 gnl|UG|At#S18898534	chr2	+	13386110	13388600	13386525	13387566	Yes		bZIP transcription factor (POSF21)
At1g06060	At1g06060.1	chr1	+	1832942	1835576	1833070	1834515			RanBPM-related
At2g31390	At2g31390.1	chr2	-	13390140	13393286	13390712	13393193			pfkB-type carbohydrate kinase family protein
At1g06040	At1g06040.1 At1g06040.2 RAFL05-20-N02 gnl|UG|At#S18892970 gnl|UG|At#S18894696 gnl|UG|At#S18894769 gnl|UG|At#S18897725 gnl|UG|At#S18913479	chr1	-	1828412	1829889	1828956	1829658	Yes		zinc finger (B-box type) family protein / salt-tolerance protein (STO)
At2g31800	At2g31800.1	chr2	-	13526787	13530775	13527682	13530723			ankyrin protein kinase, putative
At1g05670	At1g05670.1	chr1	-	1698573	1702719	1698573	1702714			UDP-glucoronosyl/UDP-glucosyl transferase family protein
At2g31800	At2g31800.1	chr2	-	13526787	13530775	13527682	13530723			ankyrin protein kinase, putative
At1g05680	At1g05680.1 gnl|UG|At#S18894954 gnl|UG|At#S18897648	chr1	-	1703091	1704688	1703195	1704638			UDP-glucoronosyl/UDP-glucosyl transferase family protein
At2g32670	At2g32670.1	chr2	+	13864954	13867410	13865018	13866423			synaptobrevin family protein
At2g25440	At2g25440.1	chr2	+	10833814	10836481	10833814	10836481			leucine-rich repeat family protein
At2g33020	At2g33020.1	chr2	-	14020951	14023593	14020951	14023593			leucine-rich repeat family protein
At2g32670	At2g32670.1	chr2	+	13864954	13867410	13865018	13866423			synaptobrevin family protein
At2g33030	At2g33030.1	chr2	-	14024761	14025417	14024761	14025417			leucine-rich repeat family protein
At2g32670	At2g32670.1	chr2	+	13864954	13867410	13865018	13866423			synaptobrevin family protein
At2g33050	At2g33050.1 RAFL09-75-D18	chr2	+	14028947	14031475	14028947	14031349			leucine-rich repeat family protein
At2g32670	At2g32670.1	chr2	+	13864954	13867410	13865018	13866423			synaptobrevin family protein
At2g33060	At2g33060.1	chr2	+	14032560	14035269	14032738	14035164			leucine-rich repeat family protein
At2g32670	At2g32670.1	chr2	+	13864954	13867410	13865018	13866423			synaptobrevin family protein
At2g33080	At2g33080.1	chr2	+	14039092	14041314	14039092	14041314			leucine-rich repeat family protein
At2g32670	At2g32670.1	chr2	+	13864954	13867410	13865018	13866423			synaptobrevin family protein
At2g33530	At2g33530.1 RAFL04-15-A08	chr2	-	14204729	14207633	14204942	14207612			serine carboxypeptidase S10 family protein
At1g28100	At1g28100.1 At1g28100.2 At1g28100.3 gnl|UG|At#S18893060 gnl|UG|At#S18895564	chr1	+	9801069	9804413	9802107	9803968	Yes		expressed protein
At2g34390	At2g34390.1	chr2	-	14521137	14522994	14521696	14522872			major intrinsic family protein / MIP family protein
At1g29760	At1g29760.1 gnl|UG|At#S18893556	chr1	+	10422316	10424312	10422366	10424101			expressed protein
At2g36290	At2g36290.1 gnl|UG|At#S18898841	chr2	-	15215706	15217918	15215946	15217847			hydrolase, alpha/beta fold family protein
At1g74310	At1g74310.1	chr1	-	27939597	27943851	27940376	27943523			heat shock protein 101 (HSP101)
At2g39340	At2g39340.1	chr2	+	16430719	16437679	16431121	16436849	Yes		SAC3/GANP family protein
At2g37360	At2g37360.1 RAFL17-16-P15	chr2	-	15680634	15682999	15680634	15682901			ABC transporter family protein
At2g39890	At2g39890.1 gnl|UG|At#S18898415 gnl|UG|At#S18900514	chr2	+	16662757	16665409	16663100	16665280			proline transporter 1 (ProT1)
At2g36580	At2g36580.1	chr2	+	15346201	15350332	15346332	15349860			pyruvate kinase, putative
At2g41120	At2g41120.1	chr2	-	17147973	17149497	17148532	17149497			expressed protein
At1g66410	At1g66410.1 RAFL04-13-L15 gnl|UG|At#S18894022	chr1	-	24777880	24779516	24778094	24779448			calmodulin-1/4 (CAM4)
At2g41120	At2g41120.1	chr2	-	17147973	17149497	17148532	17149497			expressed protein
At2g27030	At2g27030.1 At2g27030.2 At2g27030.3 RAFL09-93-N17	chr2	+	11539085	11541382	11539147	11540138	Yes		calmodulin-2/3/5 (CAM5) (TCH1)
At2g41120	At2g41120.1	chr2	-	17147973	17149497	17148532	17149497			expressed protein
At2g41090	At2g41090.1 RAFL07-08-J03	chr2	+	17142862	17143930	17142901	17143696			calmodulin-like calcium-binding protein, 22 kDa (CaBP-22)
At2g45520	At2g45520.1	chr2	-	18761830	18763362	18762283	18763342			expressed protein
At2g44890	At2g44890.1	chr2	-	18515467	18517365	18515467	18517365			cytochrome P450 family protein
At2g47115	At2g47115.1	chr2	-	19351738	19353991	19352446	19353934			expressed protein
At1g65350	At1g65350.1	chr1	-	24280054	24280938	24280054	24280938			polyubiquitin, putative
At2g47115	At2g47115.1 gnl|UG|At#S18898885	chr2	-	19351738	19353991	19352446	19353934			expressed protein
At1g31340	At1g31340.1	chr1	-	11217865	11219437	11218057	11219398			ubiquitin family protein
At2g47115	At2g47115.1 gnl|UG|At#S18898885	chr2	-	19351738	19353991	19352446	19353934			expressed protein
At1g55060	At1g55060.1	chr1	+	20553200	20553892	20553200	20553892			polyubiquitin (UBQ12)
At2g47115	At2g47115.1 gnl|UG|At#S18898885	chr2	-	19351738	19353991	19352446	19353934			expressed protein
At2g35635	At2g35635.1 RAFL05-16-K01 RAFL19-95-A01	chr2	+	14988073	14989195	14988123	14989022			ubiquitin family protein
At2g47115	At2g47115.1 gnl|UG|At#S18898885	chr2	-	19351738	19353991	19352446	19353934			expressed protein
At2g36170	At2g36170.1 RAFL09-16-H10	chr2	+	15179196	15180358	15179232	15180125			ubiquitin extension protein 2 (UBQ2) / 60S ribosomal protein L40 (RPL40A)
At3g05760	At3g05760.1	chr3	+	1707909	1710529	1707987	1709916			expressed protein
At1g54300	At1g54300.1	chr1	+	20274477	20275773	20274477	20275676			hypothetical protein
At3g08890	At3g08890.2	chr3	+	2706642	2708753	2706707	2707781	Yes		expressed protein
At3g02230	At3g02230.1 RAFL07-12-E11	chr3	+	415402	417554	415470	417311	Yes		reversibly glycosylated polypeptide-1 (RGP1)
At3g09250	At3g09250.1	chr3	+	2839007	2840871	2839086	2840300			expressed protein
At1g66270	At1g66270.1 At1g66270.2	chr1	-	24703653	24706699	24703773	24706658	Yes		beta-glucosidase (PSR3.2)
At3g09250	At3g09250.1	chr3	+	2839007	2840871	2839086	2840300			expressed protein
At1g66280	At1g66280.1 RAFL08-13-D07	chr1	-	24710175	24713448	24710422	24713400			glycosyl hydrolase family 1 protein
At3g11020	At3g11020.1 RAFL16-93-F04	chr3	+	3455361	3457220	3456015	3457007			DRE-binding protein (DREB2B)
At2g38330	At2g38330.1	chr2	+	16071602	16075369	16071649	16074396			MATE efflux family protein
At3g11880	At3g11880.1 RAFL09-69-D23	chr3	+	3751666	3754066	3751703	3753728			expressed protein
At1g70760	At1g70760.1	chr1	+	26690892	26692550	26690929	26691863			inorganic carbon transport protein-related
At3g13620	At3g13620.1	chr3	-	4450191	4452594	4450911	4452563			amino acid permease family protein
At1g55290	At1g55290.1	chr1	-	20629788	20631064	20629875	20631064			oxidoreductase, 2OG-Fe(II) oxygenase family protein
At3g13672	At3g13672.1 At3g13672.2 RAFL05-08-G19	chr3	-	4472569	4474385	4473548	4474350			seven in absentia (SINA) family protein
At3g03940	At3g03940.1 RAFL05-13-O09 gnl|UG|At#S18903201	chr3	-	1014265	1019231	1014419	1018251			protein kinase family protein
At3g14790	At3g14790.1 RAFL09-70-N18	chr3	+	4964162	4967066	4964798	4966882			NAD-dependent epimerase/dehydratase family protein
At1g78580	At1g78580.1	chr1	-	29555667	29565684	29557388	29562375	Yes		alpha, alpha-trehalose-phosphate synthase, UDP-forming, putative / trehalose-6-phosphate synthase, putative / UDP-glucose-glucosephosphate glucosyltransferase, putative
At3g15070	At3g15070.1	chr3	-	5069620	5073324	5070479	5072351			zinc finger (C3HC4-type RING finger) family protein
At1g28550	At1g28550.1	chr1	-	10036952	10037684	10036952	10037684			Ras-related GTP-binding protein, putative
At3g15070	At3g15070.1	chr3	-	5069620	5073324	5070479	5072351			zinc finger (C3HC4-type RING finger) family protein
At2g33870	At2g33870.1	chr2	-	14344442	14345330	14344442	14345330			Ras-related GTP-binding protein, putative
At3g15350	At3g15350.1 At3g15350.2	chr3	+	5166213	5169527	5167257	5168889			glycosyltransferase family 14 protein / core-2/I-branching enzyme family protein
At1g53090	At1g53090.1 At1g53090.2 RAFL05-08-A21	chr1	+	19787020	19790565	19787416	19790358	Yes		WD-40 repeat family protein / phytochrome A-related
At3g15354	At3g15354.1	chr3	-	5168437	5172844	5169334	5172487			WD-40 repeat family protein / phytochrome A-related
At1g53100	At1g53100.1	chr1	-	19790658	19792115	19790658	19792115			glycosyltransferase family 14 protein / core-2/I-branching enzyme family protein
At3g16130	At3g16130.1	chr3	+	5466252	5468780	5466252	5468518			expressed protein
At1g52230	At1g52230.1 RAFL05-04-D24 gnl|UG|At#S18896632 gnl|UG|At#S18896894	chr1	+	19458505	19459337	19458571	19459177			photosystem I reaction center subunit VI, chloroplast, putative / PSI-H, putative (PSAH2)
At3g16175	At3g16175.1	chr3	+	5480470	5482048	5480503	5481214			thioesterase family protein
At1g52190	At1g52190.1 RAFL09-10-I18	chr1	+	19438192	19442640	19438340	19442342			proton-dependent oligopeptide transport (POT) family protein
At3g17790	At3g17790.1	chr3	+	6089628	6091999	6089785	6090994			acid phosphatase type 5 (ACP5)
At1g48450	At1g48450.1 RAFL04-20-J19 RAFL06-82-G24 gnl|UG|At#S18895059 gnl|UG|At#S18895484	chr1	-	17912269	17914111	17912414	17914013			expressed protein
At3g18280	At3g18280.1 RAFL05-04-F21 gnl|UG|At#S18901526	chr3	+	6267055	6267649	6267108	6267398			protease inhibitor/seed storage/lipid transfer protein (LTP) family protein
At1g48760	At1g48760.2	chr1	-	18039635	18043073	18040320	18042929	Yes		delta-adaptin, putative
At3g19690	At3g19690.1	chr3	-	6841970	6842856	6842371	6842856			pathogenesis-related protein, putative
At1g50040	At1g50040.1 RAFL06-80-E17 gnl|UG|At#S18897173	chr1	+	18545798	18547616	18545904	18547491			expressed protein
At3g21130	At3g21130.1	chr3	+	7408252	7409355	7408252	7409355			F-box family protein
At2g24940	At2g24940.1	chr2	+	10616473	10619311	10616526	10616828			cytochrome b5 domain-containing protein
At3g21130	At3g21130.1	chr3	+	7408252	7409355	7408252	7409355			F-box family protein
At2g24945	At2g24945.1	chr2	+	10616492	10619311	10618823	10619293			expressed protein
At3g22930	At3g22930.1 RAFL09-69-L02	chr3	-	8124090	8125938	8124293	8125842			calmodulin, putative
At2g41120	At2g41120.1	chr2	-	17147973	17149497	17148532	17149497			expressed protein
At3g24900	At3g24900.1	chr3	-	9099190	9101844	9099190	9101844			disease resistance family protein / LRR family protein
At2g32670	At2g32670.1	chr2	+	13864954	13867410	13865018	13866423			synaptobrevin family protein
At3g24954	At3g24954.1	chr3	-	9106164	9106841	9106164	9106841			leucine-rich repeat family protein
At2g32670	At2g32670.1	chr2	+	13864954	13867410	13865018	13866423			synaptobrevin family protein
At3g25010	At3g25010.1	chr3	-	9110110	9112755	9110110	9112755			disease resistance family protein
At2g32670	At2g32670.1	chr2	+	13864954	13867410	13865018	13866423			synaptobrevin family protein
At3g25020	At3g25020.1	chr3	-	9116875	9119547	9116875	9119547			disease resistance family protein
At2g32670	At2g32670.1	chr2	+	13864954	13867410	13865018	13866423			synaptobrevin family protein
At3g25500	At3g25500.1 RAFL08-12-F20 gnl|UG|At#S18902086	chr3	-	9252335	9256239	9252557	9256063			formin homology 2 domain-containing protein / FH2 domain-containing protein
At3g25490	At3g25490.1	chr3	+	9242962	9244722	9242962	9244350			wall-associated kinase, putative
At3g26520	At3g26520.1 RAFL09-07-O12 RAFL09-51-C09 gnl|UG|At#S18902091 gnl|UG|At#S18902141 gnl|UG|At#S18902238 gnl|UG|At#S18902516 gnl|UG|At#S18902616 gnl|UG|At#S18902680 gnl|UG|At#S18903041 gnl|UG|At#S18903144 gnl|UG|At#S18903156 gnl|UG|At#S18913499 gnl|UG|At#S18913518	chr3	-	9723680	9725052	9724007	9724940	Yes		tonoplast intrinsic protein, putative
At3g16250	At3g16250.1	chr3	-	5506268	5508420	5507097	5508326			ferredoxin-related
At3g26850	At3g26850.1	chr3	-	9896779	9899243	9897778	9898652			expressed protein
At3g26820	At3g26820.1	chr3	+	9882365	9886304	9882365	9886304			esterase/lipase/thioesterase family protein
At3g29600	At3g29600.1	chr3	-	11409888	11410546	11409888	11410546			hypothetical protein
At2g12505	At2g12505.1	chr2	+	5103120	5104441	5103120	5104441			hypothetical protein
At3g30190	At3g30190.1	chr3	+	11823753	11824820	11823753	11824820			hypothetical protein
At1g66620	At1g66620.1	chr1	-	24856469	24857707	24856469	24857707			seven in absentia (SINA) protein, putative
At3g30690	At3g30690.1	chr3	-	12247360	12247980	12247360	12247980			hypothetical protein
At2g06570	At2g06570.1	chr2	-	2622600	2624899	2622600	2624899			hypothetical protein
At3g30700	At3g30700.1	chr3	-	12257039	12257659	12257039	12257659			hypothetical protein
At2g06570	At2g06570.1	chr2	-	2622600	2624899	2622600	2624899			hypothetical protein
At3g33073	At3g33073.1	chr3	-	13652020	13652925	13652020	13652925		Yes	hypothetical protein
At1g40230	At1g40230.1	chr1	+	15417336	15418247	15417336	15418247			hypothetical protein
At3g33131	At3g33131.1	chr3	+	13934660	13935501	13934660	13935501			hypothetical protein
At1g41810	At1g41810.1	chr1	-	15582258	15582998	15582258	15582998			hypothetical protein
At3g33494	At3g33494.1	chr3	+	14049346	14050344	14049346	14050344			hypothetical protein
At3g30230	At3g30230.1	chr3	-	11881714	11884267	11881714	11884267			myosin heavy chain-related
At3g42300	At3g42300.1	chr3	+	14465318	14466582	14465318	14466582			hypothetical protein
At3g42070	At3g42070.1	chr3	+	14268855	14270078	14268855	14270078			hypothetical protein
At3g43140	At3g43140.1	chr3	+	15123419	15123833	15123419	15123833			hypothetical protein
At2g12345	At2g12345.1	chr2	-	4980407	4980916	4980407	4980916			hypothetical protein
At3g43810	At3g43810.1	chr3	-	15675358	15677445	15675606	15677342			calmodulin-7 (CAM7)
At2g41120	At2g41120.1	chr2	-	17147973	17149497	17148532	17149497			expressed protein
At3g44950	At3g44950.1	chr3	+	16432030	16432271	16432030	16432271			glycine-rich protein
At3g43583	At3g43583.1	chr3	-	15517762	15518064	15517762	15518064			hypothetical protein
At3g45980	At3g45980.1	chr3	-	16907801	16908998	16908477	16908929			histone H2B
At3g45960	At3g45960.1 RAFL16-65-B10	chr3	+	16903741	16904881	16904043	16904774			expansin family protein (EXPL3)
At3g46170	At3g46170.1	chr3	-	16963708	16964574	16963708	16964574			short-chain dehydrogenase/reductase (SDR) family protein
At1g62600	At1g62600.1	chr1	+	23183142	23185623	23183207	23185076	Yes		flavin-containing monooxygenase family protein / FMO family protein
At3g46220	At3g46220.1	chr3	+	16990060	16995776	16991592	16994955			expressed protein
At2g29500	At2g29500.1	chr2	-	12640180	12640882	12640356	12640817			17.6 kDa class I small heat shock protein (HSP17.6B-CI)
At3g47230	At3g47230.1	chr3	-	17403084	17404684	17403084	17404684		Yes	expressed protein
At1g41855	At1g41855.1	chr1	+	15640046	15642179	15640046	15642179			hypothetical protein
At3g47230	At3g47230.1	chr3	-	17403084	17404684	17403084	17404684		Yes	expressed protein
At1g54926	At1g54926.1	chr1	-	20480291	20481440	20480291	20481440			hypothetical protein
At3g47230	At3g47230.1	chr3	-	17403084	17404684	17403084	17404684		Yes	expressed protein
At3g30816	At3g30816.1	chr3	+	12514138	12515863	12514138	12515863			hypothetical protein
At3g47240	At3g47240.1	chr3	-	17404846	17405973	17404846	17405973		Yes	hypothetical protein
At3g47230	At3g47230.1	chr3	-	17403084	17404684	17403084	17404684			expressed protein
At3g47550	At3g47550.1 At3g47550.2 At3g47550.3 At3g47550.4 At3g47550.5 At3g47550.6	chr3	+	17534443	17536888	17534826	17536263	Yes		zinc finger (C3HC4-type RING finger) family protein
At1g29840	At1g29840.1	chr1	-	10445719	10447406	10445719	10447406			esterase/lipase/thioesterase family protein
At3g47590	At3g47590.1	chr3	-	17546605	17548508	17547118	17548500			esterase/lipase/thioesterase family protein
At3g47090	At3g47090.1	chr3	-	17352497	17355630	17352497	17355630			leucine-rich repeat transmembrane protein kinase, putative
At3g47590	At3g47590.1	chr3	-	17546605	17548508	17547118	17548500			esterase/lipase/thioesterase family protein
At3g47570	At3g47570.1 RAFL07-08-L15 RAFL08-14-I18	chr3	+	17538492	17541914	17538596	17541733			leucine-rich repeat transmembrane protein kinase, putative
At3g47590	At3g47590.1 gnl|UG|At#S18901834 gnl|UG|At#S18905056	chr3	-	17546605	17548508	17547118	17548500			esterase/lipase/thioesterase family protein
At3g47550	At3g47550.1 At3g47550.2 At3g47550.3 At3g47550.4 At3g47550.5 At3g47550.6	chr3	+	17534443	17536888	17534826	17536263	Yes		zinc finger (C3HC4-type RING finger) family protein
At3g48330	At3g48330.1 At3g48330.2	chr3	-	17903400	17904960	17903954	17904960	Yes		protein-L-isoaspartate O-methyltransferase / PIMT (PCM)
At3g48270	At3g48270.1	chr3	+	17887556	17889158	17887556	17889158			cytochrome P450 71A26, putative (CYP71A26)
At3g48330	At3g48330.1 At3g48330.2	chr3	-	17903400	17904960	17903954	17904960	Yes		protein-L-isoaspartate O-methyltransferase / PIMT (PCM)
At3g48280	At3g48280.1	chr3	+	17890551	17892297	17890579	17892149			cytochrome P450, putative
At3g48330	At3g48330.1 At3g48330.2	chr3	-	17903400	17904960	17903954	17904960	Yes		protein-L-isoaspartate O-methyltransferase / PIMT (PCM)
At3g48290	At3g48290.1 gnl|UG|At#S18905258	chr3	+	17893541	17895253	17893575	17895119			cytochrome P450, putative
At3g48330	At3g48330.1 At3g48330.2	chr3	-	17903400	17904960	17903954	17904960	Yes		protein-L-isoaspartate O-methyltransferase / PIMT (PCM)
At3g48300	At3g48300.1	chr3	+	17896698	17898103	17896698	17898103			cytochrome P450 family protein
At3g48330	At3g48330.1 At3g48330.2	chr3	-	17903400	17904960	17903954	17904960	Yes		protein-L-isoaspartate O-methyltransferase / PIMT (PCM)
At3g48310	At3g48310.1	chr3	+	17899086	17900799	17899177	17900734			cytochrome P450 71A22, putative (CYP71A22)
At3g49200	At3g49200.1	chr3	-	18246430	18248631	18246430	18248631			hypothetical protein
At3g49180	At3g49180.1	chr3	+	18240751	18243209	18240795	18242859			transducin family protein / WD-40 repeat family protein
At3g50250	At3g50250.1	chr3	-	18641014	18641460	18641014	18641460		Yes	hypothetical protein
At1g56530	At1g56530.1	chr1	+	21182902	21184553	21182902	21184553			hydroxyproline-rich glycoprotein family protein
At3g52590	At3g52590.1 RAFL05-05-K13 gnl|UG|At#S18904871	chr3	+	19516614	19517910	19516646	19517659			ubiquitin extension protein 1 (UBQ1) / 60S ribosomal protein L40 (RPL40B)
At2g47115	At2g47115.1 gnl|UG|At#S18898885	chr2	-	19351738	19353991	19352446	19353934			expressed protein
At3g52990	At3g52990.1 RAFL09-13-B09 RAFL09-23-L13 gnl|UG|At#S18904967	chr3	+	19659858	19663479	19660024	19663215			pyruvate kinase, putative
At2g36590	At2g36590.1	chr2	-	15349758	15352416	15350201	15352246			proline transporter, putative
At3g53670	At3g53670.1 RAFL04-17-G13 gnl|UG|At#S18913891 gnl|UG|At#S18913892	chr3	+	19901399	19903380	19902082	19903192			expressed protein
At2g37500	At2g37500.1	chr2	-	15746418	15749836	15746982	15749767			arginine biosynthesis protein ArgJ family
At3g54080	At3g54080.1	chr3	+	20036245	20038000	20036375	20037427			expressed protein
At2g37975	At2g37975.1	chr2	-	15898931	15900717	15898978	15899214			expressed protein
At3g54790	At3g54790.1	chr3	-	20291469	20296104	20292808	20295341	Yes		armadillo/beta-catenin repeat family protein / U-box domain-containing protein
At1g08050	At1g08050.1 RAFL15-01-B18 gnl|UG|At#S18893509	chr1	-	2498833	2501388	2499085	2501308			zinc finger (C3HC4-type RING finger) family protein
At3g55090	At3g55090.1	chr3	-	20427319	20429481	20427319	20429481			ABC transporter family protein
At2g39340	At2g39340.1	chr2	+	16430719	16437679	16431121	16436849	Yes		SAC3/GANP family protein
At3g55290	At3g55290.1 At3g55290.2 gnl|UG|At#S18905020	chr3	+	20513595	20514774	20513630	20514707			short-chain dehydrogenase/reductase (SDR) family protein
At1g62600	At1g62600.1	chr1	+	23183142	23185623	23183207	23185076	Yes		flavin-containing monooxygenase family protein / FMO family protein
At3g55310	At3g55310.1	chr3	+	20516951	20517935	20516951	20517935			short-chain dehydrogenase/reductase (SDR) family protein
At1g62600	At1g62600.1	chr1	+	23183142	23185623	23183207	23185076	Yes		flavin-containing monooxygenase family protein / FMO family protein
At3g55740	At3g55740.1 At3g55740.2 RAFL11-07-J09 gnl|UG|At#S18901974 gnl|UG|At#S18903994 gnl|UG|At#S18904035 gnl|UG|At#S18904289 gnl|UG|At#S18904458 gnl|UG|At#S18904708	chr3	+	20706478	20709250	20706765	20709136			proline transporter 2 (ProT2)
At2g36580	At2g36580.1	chr2	+	15346201	15350332	15346332	15349860			pyruvate kinase, putative
At3g55830	At3g55830.1	chr3	+	20726080	20729017	20726080	20728112			glycosyltransferase family protein 47
At2g40000	At2g40000.1 RAFL05-20-B01 RAFL11-06-L09	chr2	-	16707588	16709106	16707727	16709034			expressed protein
At3g56040	At3g56040.1	chr3	-	20803052	20808551	20803668	20808461			expressed protein
At2g40240	At2g40240.1	chr2	+	16818104	16819306	16818129	16819184			pentatricopeptide (PPR) repeat-containing protein
At3g56740	At3g56740.1	chr3	+	21026350	21029521	21026610	21028862			ubiquitin-associated (UBA)/TS-N domain-containing protein
At2g41150	At2g41150.1 At2g41150.2 gnl|UG|At#S18901288	chr2	+	17160922	17163061	17160929	17162097	Yes		expressed protein
At3g56800	At3g56800.1 RAFL07-11-C13 RAFL09-48-A09 gnl|UG|At#S18902109 gnl|UG|At#S18903164 gnl|UG|At#S18903173	chr3	-	21045656	21047053	21045960	21046899			calmodulin-2/3/5 (CAM3)
At2g41120	At2g41120.1	chr2	-	17147973	17149497	17148532	17149497			expressed protein
At3g57420	At3g57420.1 gnl|UG|At#S18901661	chr3	-	21263396	21266253	21263582	21266092			expressed protein
At2g41760	At2g41760.1	chr2	+	17429848	17432066	17429942	17431333			expressed protein
At3g58050	At3g58050.1	chr3	+	21503516	21508134	21503516	21507995			expressed protein
At2g41950	At2g41950.1	chr2	+	17520157	17521921	17520215	17521107			expressed protein
At3g59940	At3g59940.1 RAFL06-09-D08 RAFL06-84-B11 gnl|UG|At#S18903970 gnl|UG|At#S18904197	chr3	+	22153877	22155301	22153986	22155242			kelch repeat-containing F-box family protein
At2g44140	At2g44140.1 At2g44140.2 gnl|UG|At#S18894356 gnl|UG|At#S18898771	chr2	-	18260573	18265101	18262182	18264241			autophagy 4a (APG4a)
At3g59950	At3g59950.1 At3g59950.2 gnl|UG|At#S18909567	chr3	-	22153881	22158613	22155233	22157864	Yes		autophagy 4b (APG4b)
At2g44130	At2g44130.1 RAFL05-15-L07 gnl|UG|At#S18900505 gnl|UG|At#S18900951	chr2	+	18260686	18262130	18260807	18262036			kelch repeat-containing F-box family protein
At3g60780	At3g60780.1	chr3	+	22473632	22474760	22473670	22474605			expressed protein
At2g45380	At2g45380.1	chr2	-	18706170	18710167	18706662	18710167			expressed protein
At3g61230	At3g61230.1	chr3	-	22674961	22676572	22675576	22676478			LIM domain-containing protein
At2g24190	At2g24190.1	chr2	-	10290820	10292014	10290820	10292014			short-chain dehydrogenase/reductase (SDR) family protein
At3g61280	At3g61280.1	chr3	+	22692967	22694564	22692967	22694564			expressed protein
At2g45850	At2g45850.1 At2g45850.2	chr2	-	18878226	18880988	18878975	18880531	Yes		DNA-binding family protein
At3g61290	At3g61290.1	chr3	+	22695382	22697747	22695382	22697747			hypothetical protein
At2g45850	At2g45850.1 At2g45850.2	chr2	-	18878226	18880988	18878975	18880531	Yes		DNA-binding family protein
At3g61530	At3g61530.1 At3g61530.2 gnl|UG|At#S18902127 gnl|UG|At#S18905220	chr3	-	22782444	22784765	22782667	22784288			ketopantoate hydroxymethyltransferase family protein
At2g46100	At2g46100.1	chr2	+	18960353	18962069	18960399	18961540			expressed protein
At3g62400	At3g62400.1 At3g62400.2 RAFL15-37-F21	chr3	+	23100633	23101707	23101389	23101649	Yes		expressed protein
At2g47390	At2g47390.1	chr2	-	19448742	19453435	19449348	19453323			expressed protein
At3g62840	At3g62840.1	chr3	-	23246086	23247791	23246702	23247590	Yes		small nuclear ribonucleoprotein D2, putative / snRNP core protein D2, putative / Sm protein D2, putative
At2g47650	At2g47650.1	chr2	-	19545717	19548527	19545821	19548434			NAD-dependent epimerase/dehydratase family protein
At3g63480	At3g63480.1 At3g63480.2	chr3	-	23450847	23454981	23452040	23454784	Yes		kinesin heavy chain, putative
At2g05850	At2g05850.1 RAFL09-38-I21	chr2	-	2242678	2244484	2242771	2244457			serine carboxypeptidase S10 family protein
At3g63480	At3g63480.1 At3g63480.2	chr3	-	23450847	23454981	23452040	23454784	Yes		kinesin heavy chain, putative
At3g52000	At3g52000.1	chr3	+	19304049	19305680	19304049	19305680			serine carboxypeptidase S10 family protein
At3g63480	At3g63480.1 At3g63480.2	chr3	-	23450847	23454981	23452040	23454784	Yes		kinesin heavy chain, putative
At3g52010	At3g52010.1 RAFL15-18-D10	chr3	+	19307222	19309051	19307222	19308906			serine carboxypeptidase S10 family protein
At3g63480	At3g63480.1 At3g63480.2	chr3	-	23450847	23454981	23452040	23454784	Yes		kinesin heavy chain, putative
At3g52020	At3g52020.1	chr3	+	19310287	19312054	19310287	19312054			serine carboxypeptidase S10 family protein
At3g63480	At3g63480.1 At3g63480.2	chr3	-	23450847	23454981	23452040	23454784	Yes		kinesin heavy chain, putative
At3g56540	At3g56540.1	chr3	+	20961802	20962871	20961802	20962871			serine carboxypeptidase, putative
At4g00140	At4g00140.1	chr4	-	51166	53449	51166	53449		Yes	expressed protein
At2g12505	At2g12505.1	chr2	+	5103120	5104441	5103120	5104441			hypothetical protein
At4g00370	At4g00370.1	chr4	-	161539	166357	163153	166111			sugar transporter family protein
At2g45970	At2g45970.1 RAFL09-32-O21	chr2	-	18919333	18921812	18919621	18921234			cytochrome P450, putative
At4g01690	At4g01690.1 At4g01690.2	chr4	+	729892	732734	729929	732309	Yes		protoporphyrinogen oxidase (PPOX)
At1g02360	At1g02360.1	chr1	-	471990	473140	472138	473116			chitinase, putative
At4g01940	At4g01940.1 RAFL05-17-M15	chr4	-	841989	843459	842265	843388			nitrogen fixation NifU-like family protein
At4g01915	At4g01915.2	chr4	+	827237	828607	827374	827673			expressed protein
At4g03180	At4g03180.1	chr4	+	1403201	1405570	1403289	1404663			expressed protein
At3g62980	At3g62980.1 RAFL05-10-L23	chr3	-	23284091	23287350	23284454	23287156			transport inhibitor response 1 (TIR1) (FBL1)
At4g03300	At4g03300.1	chr4	+	1447372	1456750	1447372	1456750		Yes	Ulp1 protease family protein
At2g27870	At2g27870.1	chr2	-	11874328	11875272	11874328	11875272			hypothetical protein
At4g03940	At4g03940.1	chr4	+	1873622	1875231	1873622	1875231			expressed protein
At3g27990	At3g27990.1	chr3	-	10393975	10399405	10398974	10399249	Yes		expressed protein
At4g04220	At4g04220.1	chr4	+	2033425	2035944	2033425	2035944			disease resistance family protein
At3g03370	At3g03370.1	chr3	-	797126	798480	797126	798480			expressed protein
At4g04635	At4g04635.1	chr4	+	2347901	2349154	2347901	2349154			hypothetical protein
At3g30190	At3g30190.1	chr3	+	11823753	11824820	11823753	11824820			hypothetical protein
At4g05300	At4g05300.1	chr4	+	2705668	2708156	2705668	2708156		Yes	hypothetical protein
At2g12505	At2g12505.1	chr2	+	5103120	5104441	5103120	5104441			hypothetical protein
At4g05320	At4g05320.1 At4g05320.2 At4g05320.3 At4g05320.5	chr4	+	2718168	2720305	2718557	2719951	Yes		polyubiquitin (UBQ10) (SEN3)
At2g47115	At2g47115.1 gnl|UG|At#S18898885	chr2	-	19351738	19353991	19352446	19353934			expressed protein
At4g05340	At4g05340.1	chr4	+	2725687	2726062	2725687	2726062			hypothetical protein
At1g43900	At1g43900.1	chr1	+	16656485	16658885	16656485	16658250			protein phosphatase 2C, putative / PP2C, putative
At4g05380	At4g05380.1	chr4	+	2737143	2737980	2737143	2737980			AAA-type ATPase family protein
At1g43900	At1g43900.1	chr1	+	16656485	16658885	16656485	16658250			protein phosphatase 2C, putative / PP2C, putative
At4g07493	At4g07493.1	chr4	+	4283448	4283924	4283448	4283924			hypothetical protein
At3g43140	At3g43140.1	chr3	+	15123419	15123833	15123419	15123833			hypothetical protein
At4g07666	At4g07666.1	chr4	-	4456699	4458839	4456699	4458839			hypothetical protein
At3g42155	At3g42155.1	chr3	-	14323281	14324484	14323281	14324484			hypothetical protein
At4g08097	At4g08097.1	chr4	+	5004093	5005929	5004093	5005929			hypothetical protein
At2g12610	At2g12610.1	chr2	+	5148919	5150611	5148919	5150611			expressed protein
At4g08097	At4g08097.1	chr4	+	5004093	5005929	5004093	5005929			hypothetical protein
At3g42120	At3g42120.1	chr3	+	14306707	14307936	14306707	14307936			hypothetical protein
At4g08111	At4g08111.1	chr4	-	5055664	5057171	5055664	5057171		Yes	hypothetical protein
At2g12505	At2g12505.1	chr2	+	5103120	5104441	5103120	5104441			hypothetical protein
At4g08395	At4g08395.1	chr4	+	5319631	5320709	5319631	5320709		Yes	hypothetical protein
At1g23720	At1g23720.1	chr1	+	8388644	8391529	8388644	8391331			proline-rich extensin-like family protein
At4g08395	At4g08395.1	chr4	+	5319631	5320709	5319631	5320709		Yes	hypothetical protein
At2g24980	At2g24980.1	chr2	+	10629532	10631211	10629532	10631211			proline-rich extensin-like family protein
At4g08395	At4g08395.1	chr4	+	5319631	5320709	5319631	5320709			hypothetical protein
At3g28550	At3g28550.1	chr3	-	10701944	10705166	10702110	10705166			proline-rich extensin-like family protein
At4g08395	At4g08395.1	chr4	+	5319631	5320709	5319631	5320709			hypothetical protein
At3g54580	At3g54580.1	chr3	-	20211666	20214760	20211905	20214760			proline-rich extensin-like family protein
At4g08395	At4g08395.1	chr4	+	5319631	5320709	5319631	5320709		Yes	hypothetical protein
At3g54590	At3g54590.1	chr3	+	20217219	20219450	20217219	20219450			proline-rich extensin-like family protein
At4g08400	At4g08400.1	chr4	-	5323797	5325338	5323797	5325338		Yes	proline-rich extensin-like family protein
At4g08395	At4g08395.1	chr4	+	5319631	5320709	5319631	5320709			hypothetical protein
At4g08410	At4g08410.1	chr4	-	5339083	5341206	5339083	5341206		Yes	proline-rich extensin-like family protein
At4g08395	At4g08395.1	chr4	+	5319631	5320709	5319631	5320709			hypothetical protein
At4g08710	At4g08710.1	chr4	+	5567739	5570569	5567739	5570569			hypothetical protein
At3g31406	At3g31406.1	chr3	+	12782017	12782952	12782017	12782952			hypothetical protein
At4g08750	At4g08750.1	chr4	-	5580233	5583141	5580233	5583141		Yes	RNA recognition motif (RRM)-containing protein
At1g41855	At1g41855.1	chr1	+	15640046	15642179	15640046	15642179			hypothetical protein
At4g08750	At4g08750.1	chr4	-	5580233	5583141	5580233	5583141		Yes	RNA recognition motif (RRM)-containing protein
At1g54926	At1g54926.1	chr1	-	20480291	20481440	20480291	20481440			hypothetical protein
At4g08750	At4g08750.1	chr4	-	5580233	5583141	5580233	5583141		Yes	RNA recognition motif (RRM)-containing protein
At2g06860	At2g06860.1	chr2	+	2766353	2772442	2766353	2772442			Ulp1 protease family protein
At4g08750	At4g08750.1	chr4	-	5580233	5583141	5580233	5583141		Yes	RNA recognition motif (RRM)-containing protein
At3g29600	At3g29600.1	chr3	-	11409888	11410546	11409888	11410546			hypothetical protein
At4g08750	At4g08750.1	chr4	-	5580233	5583141	5580233	5583141		Yes	RNA recognition motif (RRM)-containing protein
At3g30816	At3g30816.1	chr3	+	12514138	12515863	12514138	12515863			hypothetical protein
At4g08750	At4g08750.1	chr4	-	5580233	5583141	5580233	5583141		Yes	RNA recognition motif (RRM)-containing protein
At4g00140	At4g00140.1	chr4	-	51166	53449	51166	53449			expressed protein
At4g08750	At4g08750.1	chr4	-	5580233	5583141	5580233	5583141		Yes	RNA recognition motif (RRM)-containing protein
At4g05300	At4g05300.1	chr4	+	2705668	2708156	2705668	2708156			hypothetical protein
At4g08760	At4g08760.1	chr4	-	5584736	5591130	5584736	5591130		Yes	hypothetical protein
At1g41855	At1g41855.1	chr1	+	15640046	15642179	15640046	15642179			hypothetical protein
At4g08760	At4g08760.1	chr4	-	5584736	5591130	5584736	5591130		Yes	hypothetical protein
At1g54926	At1g54926.1	chr1	-	20480291	20481440	20480291	20481440			hypothetical protein
At4g08760	At4g08760.1	chr4	-	5584736	5591130	5584736	5591130		Yes	hypothetical protein
At2g06860	At2g06860.1	chr2	+	2766353	2772442	2766353	2772442			Ulp1 protease family protein
At4g08760	At4g08760.1	chr4	-	5584736	5591130	5584736	5591130		Yes	hypothetical protein
At3g29600	At3g29600.1	chr3	-	11409888	11410546	11409888	11410546			hypothetical protein
At4g08760	At4g08760.1	chr4	-	5584736	5591130	5584736	5591130		Yes	hypothetical protein
At3g30816	At3g30816.1	chr3	+	12514138	12515863	12514138	12515863			hypothetical protein
At4g08760	At4g08760.1	chr4	-	5584736	5591130	5584736	5591130		Yes	hypothetical protein
At4g00140	At4g00140.1	chr4	-	51166	53449	51166	53449			expressed protein
At4g08760	At4g08760.1	chr4	-	5584736	5591130	5584736	5591130		Yes	hypothetical protein
At4g05300	At4g05300.1	chr4	+	2705668	2708156	2705668	2708156			hypothetical protein
At4g08940	At4g08940.1	chr4	-	5730400	5732183	5730983	5732170			expressed protein
At1g34780	At1g34780.1 RAFL08-19-E24 gnl|UG|At#S18895062	chr1	-	12748549	12750361	12748813	12750102			protein disulfide isomerase-related
At4g09210	At4g09210.1	chr4	+	5870286	5871157	5870286	5871157			hypothetical protein
At1g33860	At1g33860.1	chr1	+	12294374	12295285	12294374	12295285			hypothetical protein
At4g09250	At4g09250.1	chr4	+	5875971	5878975	5875971	5878975			SPla/RYanodine receptor (SPRY) domain-containing protein
At2g42840	At2g42840.1 At2g42840.2 gnl|UG|At#S18898657 gnl|UG|At#S18898670 gnl|UG|At#S18899124 gnl|UG|At#S18899125 gnl|UG|At#S18899255 gnl|UG|At#S18912904	chr2	-	17833078	17834560	17833404	17834503			protodermal factor 1 (PDF1)
At4g09260	At4g09260.1	chr4	+	5887589	5888460	5887589	5888460			hypothetical protein
At1g33860	At1g33860.1	chr1	+	12294374	12295285	12294374	12295285			hypothetical protein
At4g09300	At4g09300.1 RAFL17-09-B22	chr4	+	5898795	5901011	5899005	5900686			expressed protein
At4g09280	At4g09280.1	chr4	-	5890493	5891805	5890493	5891805			Ulp1 protease family protein
At4g09400	At4g09400.1	chr4	-	5953223	5958054	5953223	5958054		Yes	hypothetical protein
At4g04396	At4g04396.1	chr4	-	2158455	2159000	2158455	2159000			hypothetical protein
At4g09900	At4g09900.1 RAFL05-12-D15	chr4	-	6221661	6224130	6221764	6223921			hydrolase, alpha/beta fold family protein
At1g34000	At1g34000.1	chr1	-	12357604	12359205	12358131	12358882			light stress-responsive one-helix protein (OHP2)
At4g09900	At4g09900.1 RAFL05-12-D15	chr4	-	6221661	6224130	6221764	6223921			hydrolase, alpha/beta fold family protein
At2g04230	At2g04230.1 gnl|UG|At#S18897988 gnl|UG|At#S18899036	chr2	-	1446861	1448991	1447022	1448675			F-box family protein
At4g10070	At4g10070.1	chr4	-	6295604	6299755	6295604	6299755			KH domain-containing protein
At1g33700	At1g33700.1	chr1	-	12207208	12214162	12208833	12213551			expressed protein
At4g10470	At4g10470.1	chr4	+	6476010	6478339	6476105	6477505			expressed protein
At1g33040	At1g33040.1 RAFL03-02-F03	chr1	+	11966479	11967823	11966527	11967676			nascent polypeptide-associated complex (NAC) domain-containing protein
At4g11900	At4g11900.1	chr4	-	7149987	7153536	7150235	7153536		Yes	S-locus lectin protein kinase family protein
At3g28925	At3g28925.1	chr3	+	10959124	10960818	10959124	10960818			hypothetical protein
At4g12700	At4g12700.1 gnl|UG|At#S18906177	chr4	-	7482463	7484402	7482640	7484325			expressed protein
At2g04270	At2g04270.1 At2g04270.2 At2g04270.4	chr2	+	1474676	1480583	1474958	1480011	Yes		glycoside hydrolase starch-binding domain-containing protein
At4g12740	At4g12740.1	chr4	-	7494575	7497593	7494575	7497593			adenine-DNA glycosylase-related / MYH-related
At3g30190	At3g30190.1	chr3	+	11823753	11824820	11823753	11824820			hypothetical protein
At4g12770	At4g12770.1	chr4	-	7506378	7511563	7506733	7511405			auxilin-related
At2g02890	At2g02890.1	chr2	-	843912	846615	843912	846615			F-box family protein
At4g12780	At4g12780.1	chr4	+	7514317	7517002	7514387	7516652			auxilin-related
At2g02890	At2g02890.1	chr2	-	843912	846615	843912	846615			F-box family protein
At4g13390	At4g13390.1	chr4	+	7783814	7785322	7783852	7785141			proline-rich extensin-like family protein
At4g08395	At4g08395.1	chr4	+	5319631	5320709	5319631	5320709			hypothetical protein
At4g13580	At4g13580.1 RAFL04-19-L09	chr4	+	7900370	7901262	7900423	7901157			disease resistance-responsive family protein
At3g24030	At3g24030.1	chr3	-	8679196	8680819	8679869	8680819			hydroxyethylthiazole kinase family protein
At4g13590	At4g13590.1	chr4	-	7900370	7903940	7901365	7903788			expressed protein
At3g24020	At3g24020.1	chr3	+	8678745	8679663	8678834	8679565			disease resistance-responsive family protein
At4g14180	At4g14180.1	chr4	+	8178325	8183510	8178325	8183510			expressed protein
At4g14170	At4g14170.1	chr4	-	8176319	8178124	8176704	8178080			pentatricopeptide (PPR) repeat-containing protein
At4g14500	At4g14500.1 RAFL09-29-J09 RAFL09-70-D10	chr4	+	8334172	8337269	8334387	8337018			expressed protein
At3g23070	At3g23070.1	chr3	+	8203476	8208003	8203555	8207250			expressed protein
At4g14640	At4g14640.1	chr4	+	8397764	8400069	8397795	8399991			calmodulin-8 (CAM8)
At2g41120	At2g41120.1	chr2	-	17147973	17149497	17148532	17149497			expressed protein
At4g14760	At4g14760.1	chr4	+	8475964	8481089	8475964	8481089			M protein repeat-containing protein
At3g22780	At3g22780.1	chr3	+	8048809	8052819	8048934	8052065	Yes		CXC domain protein (TSO1)
At4g14800	At4g14800.1 gnl|UG|At#S18908082	chr4	+	8500283	8502224	8500393	8502053			20S proteasome beta subunit D2 (PBD2) (PRCGA)
At3g22620	At3g22620.1	chr3	+	8008541	8010024	8008622	8009422			protease inhibitor/seed storage/lipid transfer protein (LTP) family protein
At4g14960	At4g14960.1	chr4	-	8548488	8550426	8548749	8550315	Yes		tubulin alpha-6 chain (TUA6)
At1g50020	At1g50020.1	chr1	-	18522758	18525363	18523812	18525268			expressed protein
At4g14960	At4g14960.2	chr4	-	8548488	8550426	8548749	8550315	Yes		tubulin alpha-6 chain (TUA6)
At1g50020	At1g50020.1	chr1	-	18522758	18525363	18523812	18525268			expressed protein
At4g15475	At4g15475.1	chr4	+	8845874	8849279	8845925	8848699			F-box family protein (FBL4)
At3g21560	At3g21560.1 RAFL09-24-B02	chr3	+	7595812	7597583	7595890	7597380			UDP-glucosyltransferase, putative
At4g15490	At4g15490.1 RAFL05-18-O17 RAFL09-46-F24 gnl|UG|At#S18905977 gnl|UG|At#S18906170 gnl|UG|At#S18906587	chr4	-	8852696	8854543	8852862	8854301			UDP-glucoronosyl/UDP-glucosyl transferase family protein
At4g15475	At4g15475.1	chr4	+	8845874	8849279	8845925	8848699			F-box family protein (FBL4)
At4g16530	At4g16530.1	chr4	+	9311378	9315835	9311378	9315576			expressed protein
At2g03020	At2g03020.1	chr2	-	882644	884147	882926	884080			heat shock protein-related
At4g17340	At4g17340.1 RAFL09-12-O21 gnl|UG|At#S18905675 gnl|UG|At#S18907343	chr4	+	9699265	9700421	9699330	9700262			major intrinsic family protein / MIP family protein
At3g16250	At3g16250.1	chr3	-	5506268	5508420	5507097	5508326			ferredoxin-related
At4g19240	At4g19240.1	chr4	-	10527811	10529103	10527811	10529103			expressed protein
At3g43290	At3g43290.1	chr3	+	15241556	15242103	15241556	15242103			hypothetical protein
At4g19270	At4g19270.1	chr4	-	10537566	10538032	10537566	10538032		Yes	hypothetical protein
At1g56530	At1g56530.1	chr1	+	21182902	21184553	21182902	21184553			hydroxyproline-rich glycoprotein family protein
At4g21190	At4g21190.1	chr4	-	11291508	11294019	11292503	11293773			pentatricopeptide (PPR) repeat-containing protein
At1g79940	At1g79940.1	chr1	+	30074497	30078232	30074916	30078130			DNAJ heat shock N-terminal domain-containing protein / sec63 domain-containing protein
At4g21800	At4g21800.1 At4g21800.2	chr4	+	11572802	11575504	11573301	11574988			ATP-binding family protein
At4g04860	At4g04860.1 RAFL04-20-H16 gnl|UG|At#S18907084 gnl|UG|At#S18907675 gnl|UG|At#S18907782 gnl|UG|At#S18908022 gnl|UG|At#S18913622	chr4	+	2459878	2461737	2460133	2461376			Der1-like family protein / degradation in the ER-like family protein
At4g21810	At4g21810.1 RAFL06-09-I21 gnl|UG|At#S18906172 gnl|UG|At#S18906345 gnl|UG|At#S18908269	chr4	-	11575271	11577165	11575357	11577015			Der1-like family protein / degradation in the ER-like family protein
At4g04870	At4g04870.1	chr4	-	2461211	2464141	2461902	2464002			CDP-alcohol phosphatidyltransferase family protein
At4g24370	At4g24370.1	chr4	-	12611038	12612141	12611618	12612112			expressed protein
At4g24340	At4g24340.1 RAFL21-42-N19	chr4	+	12607457	12609262	12607485	12609158			phosphorylase family protein
At4g27040	At4g27040.1	chr4	-	13572444	13575544	13573067	13574582			expressed protein
At1g62190	At1g62190.1	chr1	+	22984641	22985672	22984641	22985528			expressed protein
At4g27040	At4g27040.1	chr4	-	13572444	13575544	13573067	13574582			expressed protein
At2g22890	At2g22890.1	chr2	-	9749580	9750419	9749580	9750419			expressed protein
At4g28310	At4g28310.1	chr4	+	14017414	14018554	14017464	14018072			expressed protein
At2g20680	At2g20680.1 gnl|UG|At#S18898440	chr2	+	8927548	8930254	8928105	8930147			glycosyl hydrolase family 5 protein / cellulase family protein
At4g28370	At4g28370.1	chr4	+	14035616	14041672	14035616	14039128			zinc finger (C3HC4-type RING finger) family protein
At3g08580	At3g08580.1 At3g08580.2 RAFL04-12-K15 RAFL09-19-C06 RAFL11-06-P11	chr3	-	2605448	2607793	2605712	2607036	Yes		ADP, ATP carrier protein 1, mitochondrial / ADP/ATP translocase 1 / adenine nucleotide translocator 1 (ANT1)
At4g29880	At4g29880.1	chr4	-	14607084	14608385	14607084	14608385			leucine-rich repeat family protein
At2g19340	At2g19340.1 RAFL09-41-H15	chr2	-	8380848	8383021	8381395	8382877	Yes		membrane protein, putative
At4g30020	At4g30020.1 RAFL09-87-M07	chr4	+	14677298	14681962	14678257	14681768			subtilase family protein
At2g19160	At2g19160.1	chr2	+	8316898	8321641	8318003	8320677			expressed protein
At4g30993	At4g30993.1 At4g30993.2	chr4	+	15098073	15100564	15098207	15099941	Yes		expressed protein
At1g68945	At1g68945.1	chr1	+	25930626	25930994	25930831	25930977			expressed protein
At4g31100	At4g31100.1	chr4	+	15123787	15126537	15123868	15126432			wall-associated kinase, putative
At1g69720	At1g69720.1	chr1	+	26230529	26233294	26230841	26232082			heme oxygenase 3 (HO3)
At4g31110	At4g31110.1	chr4	+	15127252	15130027	15127263	15129886			wall-associated kinase, putative
At1g69720	At1g69720.1	chr1	+	26230529	26233294	26230841	26232082			heme oxygenase 3 (HO3)
At4g31180	At4g31180.1 At4g31180.2 gnl|UG|At#S18908184	chr4	+	15155890	15159568	15156702	15159368	Yes		aspartyl-tRNA synthetase, putative / aspartate--tRNA ligase, putative
At4g31160	At4g31160.1 RAFL19-68-F17	chr4	+	15145942	15152945	15145942	15152945			transducin family protein / WD-40 repeat family protein
At4g32930	At4g32930.1	chr4	+	15898840	15900824	15898881	15900188			expressed protein
At2g25940	At2g25940.1 RAFL09-31-A15	chr2	-	11069798	11073106	11070574	11073098			vacuolar processing enzyme alpha / alpha-VPE
At4g33120	At4g33120.1	chr4	-	15975389	15978114	15975580	15978058			coclaurine N-methyltransferase, putative
At4g33100	At4g33100.1 gnl|UG|At#S18905799	chr4	+	15971177	15972492	15971704	15972345			expressed protein
At4g33430	At4g33430.1	chr4	-	16086409	16090774	16086657	16090291			brassinosteroid insensitive 1-associated receptor kinase 1 (BAK1) / somatic embryogenesis receptor-like kinase 3 (SERK3)
At1g34220	At1g34220.1 At1g34220.2	chr1	-	12462442	12465978	12463080	12465889			expressed protein
At4g34135	At4g34135.1 RAFL04-13-H20 gnl|UG|At#S18906009 gnl|UG|At#S18906699	chr4	-	16345285	16347137	16345480	16347020		Yes	UDP-glucoronosyl/UDP-glucosyl transferase family protein
At4g34120	At4g34120.1	chr4	+	16341094	16343651	16341198	16342897			CBS domain-containing protein
At4g34138	At4g34138.1 RAFL07-18-O18 RAFL09-56-F03 gnl|UG|At#S18906623	chr4	-	16348110	16349986	16348271	16349862		Yes	UDP-glucoronosyl/UDP-glucosyl transferase family protein
At4g34120	At4g34120.1	chr4	+	16341094	16343651	16341198	16342897			CBS domain-containing protein
At4g34180	At4g34180.1 gnl|UG|At#S18906366	chr4	-	16369361	16371434	16370064	16371387			cyclase family protein
At3g42050	At3g42050.1	chr3	-	14239482	14244216	14239832	14243214	Yes		vacuolar ATP synthase subunit H family protein
At4g34850	At4g34850.1	chr4	+	16608318	16610253	16608354	16609725			chalcone and stilbene synthase family protein
At1g35580	At1g35580.1 At1g35580.2 RAFL09-41-H08	chr1	-	13122182	13125242	13122438	13124786	Yes		beta-fructofuranosidase, putative / invertase, putative / saccharase, putative / beta-fructosidase, putative
At4g34850	At4g34850.1	chr4	+	16608318	16610253	16608354	16609725			chalcone and stilbene synthase family protein
At4g09510	At4g09510.1 At4g09510.2 gnl|UG|At#S18906151 gnl|UG|At#S18906159 gnl|UG|At#S18908158	chr4	-	6021184	6023870	6021309	6023307			beta-fructofuranosidase, putative / invertase, putative / saccharase, putative / beta-fructosidase, putative
At4g35260	At4g35260.1 RAFL07-18-J03 RAFL09-69-C10 gnl|UG|At#S18906667 gnl|UG|At#S18906757 gnl|UG|At#S18906793 gnl|UG|At#S18906979	chr4	-	16774200	16776330	16774499	16776238			isocitrate dehydrogenase subunit 1 / NAD+ isocitrate dehydrogenase subunit 1
At2g17120	At2g17120.1	chr2	+	7466129	7468388	7466238	7467730			peptidoglycan-binding LysM domain-containing protein
At4g35640	At4g35640.1	chr4	-	16904957	16908362	16905760	16907982			serine O-acetyltransferase, putative
At2g17630	At2g17630.1	chr2	+	7673667	7675138	7673719	7674987			phosphoserine aminotransferase, putative
At4g36100	At4g36100.1	chr4	+	17082582	17083346	17082582	17083346			expressed protein
At4g34090	At4g34090.2 gnl|UG|At#S18913909	chr4	-	16326861	16330183	16327978	16330115	Yes		expressed protein
At4g37270	At4g37270.1 gnl|UG|At#S18903068	chr4	-	17540484	17546478	17541981	17546346			cadmium/zinc-transporting ATPase, putative (HMA1)
At2g23290	At2g23290.1 RAFL16-81-L23	chr2	-	9911867	9913000	9911975	9912904			myb family transcription factor
At4g37270	At4g37270.1 gnl|UG|At#S18903068	chr4	-	17540484	17546478	17541981	17546346			cadmium/zinc-transporting ATPase, putative (HMA1)
At3g50060	At3g50060.1 RAFL09-33-F15 gnl|UG|At#S18902675	chr3	-	18568955	18570089	18569129	18570034			myb family transcription factor
At4g37320	At4g37320.1 RAFL15-01-B10 gnl|UG|At#S18906208 gnl|UG|At#S18906360 gnl|UG|At#S18906526 gnl|UG|At#S18906579	chr4	-	17559574	17561690	17559736	17561684			cytochrome P450 family protein
At3g28730	At3g28730.1	chr3	+	10786126	10790386	10786191	10789735			structure-specific recognition protein 1 / high mobility group protein / HMG protein
At4g37330	At4g37330.1 gnl|UG|At#S18906448 gnl|UG|At#S18906489 gnl|UG|At#S18906581 gnl|UG|At#S18908166	chr4	-	17562339	17564590	17562541	17564563			cytochrome P450 family protein
At3g28730	At3g28730.1	chr3	+	10786126	10790386	10786191	10789735			structure-specific recognition protein 1 / high mobility group protein / HMG protein
At4g38260	At4g38260.1	chr4	-	17936342	17938266	17937071	17938204			expressed protein
At2g42005	At2g42005.1 RAFL19-52-E05 gnl|UG|At#S18898736	chr2	-	17538270	17539660	17538401	17539642			amino acid transporter family protein
At4g38400	At4g38400.1 RAFL04-09-M02	chr4	-	17978437	17979730	17978669	17979659			expansin family protein (EXPL2)
At3g45980	At3g45980.1	chr3	-	16907801	16908998	16908477	16908929			histone H2B
At4g38500	At4g38500.1	chr4	+	18007750	18011343	18008412	18010687			expressed protein
At1g20260	At1g20260.1 At1g20260.2 RAFL09-07-B04 gnl|UG|At#S18893417	chr1	+	7016701	7020611	7016962	7020280			vacuolar ATP synthase subunit B, putative / V-ATPase B subunit, putative / vacuolar proton pump B subunit, putative / V-ATPase 57 kDa subunit, putative
At4g38820	At4g38820.1	chr4	-	18121537	18121969	18121625	18121846			expressed protein
At2g21200	At2g21200.1	chr2	-	9090987	9091456	9091120	9091380			auxin-responsive protein, putative
At4g38820	At4g38820.1	chr4	-	18121537	18121969	18121625	18121846			expressed protein
At3g03840	At3g03840.1 RAFL16-82-L08 gnl|UG|At#S18901484	chr3	+	981079	981805	981265	981552			auxin-responsive protein, putative
At4g38820	At4g38820.1	chr4	-	18121537	18121969	18121625	18121846			expressed protein
At3g03850	At3g03850.1	chr3	+	983204	983675	983204	983485			auxin-responsive protein, putative
At4g39080	At4g39080.1	chr4	+	18209423	18216343	18209507	18214746		Yes	vacuolar proton ATPase, putative
At2g21430	At2g21430.1	chr2	-	9178971	9180399	9179044	9180381			cysteine proteinase A494, putative / thiol protease, putative
At4g39090	At4g39090.1	chr4	-	18214569	18217476	18215820	18217320			cysteine proteinase RD19a (RD19A) / thiol protease
At2g21410	At2g21410.1 RAFL06-74-J24 RAFL09-13-N23 RAFL09-79-G02	chr2	+	9169700	9175532	9169783	9175221			vacuolar proton ATPase, putative
At4g39800	At4g39800.1 RAFL09-14-L01 RAFL09-15-K07 gnl|UG|At#S18905529	chr4	-	18469342	18471958	18469653	18471887	Yes		inositol-3-phosphate synthase isozyme 1 / myo-inositol-1-phosphate synthase 1 / MI-1-P synthase 1 / IPS 1
At2g22230	At2g22230.1	chr2	+	9457064	9459147	9457122	9458507			beta-hydroxyacyl-ACP dehydratase, putative
At4g39910	At4g39910.1 RAFL09-09-N11 gnl|UG|At#S18906074 gnl|UG|At#S18906784	chr4	-	18511569	18514320	18511852	18514133			ubiquitin-specific protease 3 (UBP3)
At2g22300	At2g22300.1	chr2	+	9478472	9484147	9478679	9483552			ethylene-responsive calmodulin-binding protein, putative (SR1)
At4g39970	At4g39970.1	chr4	-	18536120	18538478	18536672	18538423	Yes		haloacid dehalogenase-like hydrolase family protein
At2g22360	At2g22360.1 gnl|UG|At#S18900644 gnl|UG|At#S18900769	chr2	+	9504675	9507695	9505242	9507539			DNAJ heat shock family protein
At5g01410	At5g01410.1 RAFL09-22-E09 gnl|UG|At#S18910394 gnl|UG|At#S18910683	chr5	-	172317	173613	172575	173504			stress-responsive protein, putative
At2g38240	At2g38240.1	chr2	-	16018360	16021831	16019801	16021744			oxidoreductase, 2OG-Fe(II) oxygenase family protein
At5g02100	At5g02100.1 RAFL08-14-H14	chr5	+	413517	416222	413636	416013			oxysterol-binding family protein
At3g09310	At3g09310.1	chr3	-	2860246	2861338	2860628	2861303			expressed protein
At5g02370	At5g02370.1	chr5	+	503406	506922	503442	506386			kinesin motor protein-related
At3g09390	At3g09390.1 RAFL05-03-P08 gnl|UG|At#S18902047 gnl|UG|At#S18902207 gnl|UG|At#S18902663 gnl|UG|At#S18913491	chr3	-	2889492	2890235	2889743	2890194	Yes		metallothionein protein, putative (MT2A)
At5g02650	At5g02650.1 gnl|UG|At#S18908833 gnl|UG|At#S18909267	chr5	+	598774	599784	599019	599784			expressed protein
At3g53300	At3g53300.1 RAFL08-12-O11	chr3	+	19771453	19773335	19771503	19773212			cytochrome P450 family protein
At5g03240	At5g03240.2 At5g03240.1 RAFL06-08-I12	chr5	-	771751	773359	771975	772895	Yes		polyubiquitin (UBQ3)
At2g47115	At2g47115.1 gnl|UG|At#S18898885	chr2	-	19351738	19353991	19352446	19353934			expressed protein
At5g03710	At5g03710.1	chr5	+	971106	971626	971106	971626			hypothetical protein
At3g30190	At3g30190.1	chr3	+	11823753	11824820	11823753	11824820			hypothetical protein
At5g04780	At5g04780.1	chr5	+	1384565	1387732	1384565	1387732			SEC14 cytosolic factor-related
At1g75180	At1g75180.1 At1g75180.2 At1g75180.3	chr1	-	28219134	28222237	28219811	28221572	Yes		expressed protein
At5g05410	At5g05410.1 RAFL06-69-L18 gnl|UG|At#S18911759	chr5	+	1602206	1603912	1602651	1603658			DRE-binding protein (DREB2A)
At2g38330	At2g38330.1	chr2	+	16071602	16075369	16071649	16074396			MATE efflux family protein
At5g05480	At5g05480.1	chr5	-	1622071	1624270	1622339	1624165			expressed protein
At2g40290	At2g40290.1 At2g40290.2 RAFL06-69-A07 gnl|UG|At#S18899103	chr2	-	16835844	16838132	16836108	16837967			eukaryotic translation initiation factor 2 subunit 1, putative / eIF-2A, putative / eIF-2-alpha, putative
At5g05580	At5g05580.1	chr5	+	1664148	1666891	1664332	1666346		Yes	omega-3 fatty acid desaturase, chloroplast, temperature-sensitive (FAD8)
At1g07780	At1g07780.1 At1g07780.2 At1g07780.3 RAFL05-13-G12 gnl|UG|At#S18897744	chr1	-	2410215	2412664	2410654	2411830	Yes		phosphoribosylanthranilate isomerase 1 (PAI1)
At5g05580	At5g05580.1	chr5	+	1664148	1666891	1664332	1666346			omega-3 fatty acid desaturase, chloroplast, temperature-sensitive (FAD8)
At1g29410	At1g29410.1 At1g29410.2 RAFL09-81-I03	chr1	-	10297863	10299991	10298648	10299916	Yes		phosphoribosylanthranilate isomerase, putative
At5g05760	At5g05760.1	chr5	-	1727473	1731022	1729112	1730904			syntaxin 31 (SYP31) / SED5
At3g57340	At3g57340.1 At3g57340.2 RAFL04-19-O12	chr3	+	21229951	21231463	21230153	21231256	Yes		DNAJ heat shock N-terminal domain-containing protein
At5g06220	At5g06220.1	chr5	+	1880193	1885638	1880193	1885367			expressed protein
At3g11570	At3g11570.1	chr3	-	3645546	3647548	3645546	3647334			expressed protein
At5g06230	At5g06230.1 At5g06230.2 RAFL09-11-C08 gnl|UG|At#S18910027 gnl|UG|At#S18910177	chr5	-	1884929	1887122	1885408	1887072	Yes		expressed protein
At3g11560	At3g11560.2 At3g11560.3 RAFL05-11-G08	chr3	+	3639447	3646054	3639559	3645512	Yes		expressed protein
At5g06630	At5g06630.1	chr5	-	2036362	2037844	2036503	2037825		Yes	proline-rich extensin-like family protein
At4g08395	At4g08395.1	chr4	+	5319631	5320709	5319631	5320709			hypothetical protein
At5g06640	At5g06640.1	chr5	-	2039860	2041929	2039860	2041929		Yes	proline-rich extensin-like family protein
At4g08395	At4g08395.1	chr4	+	5319631	5320709	5319631	5320709			hypothetical protein
At5g06670	At5g06670.1	chr5	-	2048244	2055020	2048244	2055020			kinesin motor protein-related
At2g45380	At2g45380.1	chr2	-	18706170	18710167	18706662	18710167			expressed protein
At5g06670	At5g06670.1	chr5	-	2048244	2055020	2048244	2055020			kinesin motor protein-related
At4g34070	At4g34070.1	chr4	-	16323100	16326129	16323346	16326129	Yes		expressed protein
At5g07970	At5g07970.1	chr5	-	2543908	2548724	2544127	2547917			dentin sialophosphoprotein-related
At5g07950	At5g07950.1	chr5	-	2539921	2542137	2540531	2542048			expressed protein
At5g07980	At5g07980.1	chr5	-	2549433	2554670	2549433	2554670			dentin sialophosphoprotein-related
At5g07950	At5g07950.1	chr5	-	2539921	2542137	2540531	2542048			expressed protein
At5g10160	At5g10160.1 gnl|UG|At#S18908798 gnl|UG|At#S18908894 gnl|UG|At#S18911706 gnl|UG|At#S18912645	chr5	+	3185747	3187604	3185820	3187160			beta-hydroxyacyl-ACP dehydratase, putative
At2g22240	At2g22240.1 At2g22240.2	chr2	-	9458255	9461159	9458981	9461018			inositol-3-phosphate synthase isozyme 2 / myo-inositol-1-phosphate synthase 2 / MI-1-P synthase 2 / IPS 2
At5g10170	At5g10170.1 RAFL09-36-B07	chr5	-	3187278	3190252	3187539	3190162			inositol-3-phosphate synthase, putative / myo-inositol-1-phosphate synthase, putative / MI-1-P synthase, putative
At2g22230	At2g22230.1	chr2	+	9457064	9459147	9457122	9458507			beta-hydroxyacyl-ACP dehydratase, putative
At5g10830	At5g10830.1	chr5	+	3423687	3425468	3423732	3424650			embryo-abundant protein-related
At1g55130	At1g55130.1 RAFL15-05-K15	chr1	+	20573321	20576060	20573321	20575933			endomembrane protein 70, putative
At5g10830	At5g10830.1	chr5	+	3423687	3425468	3423732	3424650			embryo-abundant protein-related
At2g24170	At2g24170.1 RAFL09-55-H04	chr2	-	10281224	10284066	10281387	10283974			endomembrane protein 70, putative
At5g10830	At5g10830.1	chr5	+	3423687	3425468	3423732	3424650			embryo-abundant protein-related
At3g13772	At3g13772.1	chr3	-	4521540	4524401	4521719	4524401			endomembrane protein 70, putative
At5g13490	At5g13490.1 RAFL05-09-D06 gnl|UG|At#S18913144	chr5	+	4335473	4337631	4336037	4337382	Yes		ADP, ATP carrier protein 2, mitochondrial / ADP/ATP translocase 2 / adenine nucleotide translocator 2 (ANT2)
At4g28370	At4g28370.1	chr4	+	14035616	14041672	14035616	14039128			zinc finger (C3HC4-type RING finger) family protein
At5g13520	At5g13520.1	chr5	-	4341543	4344674	4342120	4344574			peptidase M1 family protein
At3g12370	At3g12370.1 RAFL19-65-A13 gnl|UG|At#S18901489 gnl|UG|At#S18913506	chr3	-	3937197	3938101	3937471	3937986			ribosomal protein L10 family protein
At5g13580	At5g13580.1 RAFL15-09-L16 gnl|UG|At#S18909228	chr5	+	4370695	4373204	4370882	4373065			ABC transporter family protein
At2g39340	At2g39340.1	chr2	+	16430719	16437679	16431121	16436849	Yes		SAC3/GANP family protein
At5g14120	At5g14120.1 gnl|UG|At#S18912498	chr5	+	4555984	4559116	4556310	4558449			nodulin family protein
At3g01920	At3g01920.1	chr3	+	317439	319739	317456	319008	Yes		yrdC family protein
At5g14130	At5g14130.1	chr5	-	4558101	4560069	4558864	4560030			peroxidase, putative
At3g01930	At3g01930.1 At3g01930.2 RAFL06-11-P18 gnl|UG|At#S18901694 gnl|UG|At#S18905203	chr3	-	319068	321565	319296	320784	Yes		nodulin family protein
At5g14940	At5g14940.1 gnl|UG|At#S18909437 gnl|UG|At#S18912729 gnl|UG|At#S18913271	chr5	-	4831751	4834315	4831751	4834315			proton-dependent oligopeptide transport (POT) family protein
At3g01360	At3g01360.1 RAFL19-52-D02	chr3	-	136406	138738	137779	138738			expressed protein
At5g15650	At5g15650.1 RAFL05-02-G21 gnl|UG|At#S18912152 gnl|UG|At#S18912226 gnl|UG|At#S18913178	chr5	+	5092160	5094497	5092206	5094096			reversibly glycosylated polypeptide-2 (RGP2)
At3g08890	At3g08890.2	chr3	+	2706642	2708753	2706707	2707781	Yes		expressed protein
At5g16030	At5g16030.1 RAFL09-30-B14	chr5	+	5238186	5240750	5238245	5240581			expressed protein
At3g30190	At3g30190.1	chr3	+	11823753	11824820	11823753	11824820			hypothetical protein
At5g16040	At5g16040.1	chr5	-	5240328	5243330	5240863	5243311			regulator of chromosome condensation (RCC1) family protein
At5g03710	At5g03710.1	chr5	+	971106	971626	971106	971626			hypothetical protein
At5g16300	At5g16300.1 At5g16300.2	chr5	+	5338122	5342781	5338122	5342189			expressed protein
At1g65650	At1g65650.1 RAFL04-17-H05 RAFL06-76-G20	chr1	-	24418678	24421372	24418835	24421129			ubiquitin carboxyl-terminal hydrolase family 1 protein
At5g16360	At5g16360.1 RAFL15-01-H15	chr5	-	5355085	5356303	5355239	5356198			NC domain-containing protein
At3g02690	At3g02690.1	chr3	+	579593	582136	579634	581455			integral membrane family protein
At5g17410	At5g17410.1 At5g17410.2	chr5	+	5730612	5737366	5730653	5736417	Yes		tubulin family protein
At2g25540	At2g25540.1 gnl|UG|At#S18897806 gnl|UG|At#S18899810	chr2	-	10873900	10879155	10874148	10879155			cellulose synthase, catalytic subunit, putative
At5g17410	At5g17410.1 At5g17410.2	chr5	+	5730612	5737366	5730653	5736417	Yes		tubulin family protein
At4g18780	At4g18780.1 RAFL09-65-M12 gnl|UG|At#S18905331	chr4	-	10312665	10316797	10312857	10316730			cellulose synthase, catalytic subunit (IRX1)
At5g17410	At5g17410.1 At5g17410.2	chr5	+	5730612	5737366	5730653	5736417	Yes		tubulin family protein
At5g05170	At5g05170.1 gnl|UG|At#S18910843 gnl|UG|At#S18910953	chr5	-	1530175	1535383	1530402	1535091			cellulose synthase, catalytic subunit (Ath-B)
At5g17410	At5g17410.1 At5g17410.2	chr5	+	5730612	5737366	5730653	5736417	Yes		tubulin family protein
At5g09870	At5g09870.1 RAFL09-45-N15	chr5	+	3073357	3077975	3073357	3077975			cellulose synthase, catalytic subunit, putative
At5g17420	At5g17420.1 RAFL09-35-F05	chr5	-	5736294	5741454	5736861	5741409			cellulose synthase, catalytic subunit (IRX3)
At4g18770	At4g18770.1	chr4	+	10311041	10313250	10311079	10312568			myb family transcription factor (MYB98)
At5g18010	At5g18010.1	chr5	-	5962908	5963307	5963035	5963307			auxin-responsive protein, putative
At4g38820	At4g38820.1	chr4	-	18121537	18121969	18121625	18121846			expressed protein
At5g18020	At5g18020.1	chr5	-	5966185	5966679	5966307	5966582			auxin-responsive protein, putative
At4g38820	At4g38820.1	chr4	-	18121537	18121969	18121625	18121846			expressed protein
At5g18030	At5g18030.1	chr5	+	5968437	5968936	5968529	5968795			auxin-responsive protein, putative
At4g38820	At4g38820.1	chr4	-	18121537	18121969	18121625	18121846			expressed protein
At5g18050	At5g18050.1	chr5	-	5974569	5975056	5974693	5974965			auxin-responsive protein, putative
At4g38820	At4g38820.1	chr4	-	18121537	18121969	18121625	18121846			expressed protein
At5g18060	At5g18060.1 gnl|UG|At#S18914018	chr5	+	5975964	5976498	5976032	5976304			auxin-responsive protein, putative
At4g38820	At4g38820.1	chr4	-	18121537	18121969	18121625	18121846			expressed protein
At5g18190	At5g18190.1 RAFL15-16-J07	chr5	-	6009969	6013726	6010217	6013726			protein kinase family protein
At3g13672	At3g13672.1 At3g13672.2 RAFL05-08-G19	chr3	-	4472569	4474385	4473548	4474350			seven in absentia (SINA) family protein
At5g18210	At5g18210.1 RAFL09-74-A15	chr5	+	6017867	6019995	6017867	6018921			short-chain dehydrogenase/reductase (SDR) family protein
At1g64760	At1g64760.1 gnl|UG|At#S18894371	chr1	-	24057836	24060077	24057883	24059857			glycosyl hydrolase family 17 protein
At5g18210	At5g18210.1 RAFL09-74-A15	chr5	+	6017867	6019995	6017867	6018921			short-chain dehydrogenase/reductase (SDR) family protein
At3g04010	At3g04010.1 gnl|UG|At#S18902417	chr3	-	1036848	1039489	1036886	1039270			glycosyl hydrolase family 17 protein
At5g19770	At5g19770.1	chr5	-	6682532	6684579	6682763	6684476			tubulin alpha-3/alpha-5 chain (TUA3)
At1g50020	At1g50020.1	chr1	-	18522758	18525363	18523812	18525268			expressed protein
At5g19780	At5g19780.1	chr5	+	6687100	6690042	6687214	6688928			tubulin alpha-3/alpha-5 chain (TUA5)
At1g50020	At1g50020.1	chr1	-	18522758	18525363	18523812	18525268			expressed protein
At5g20500	At5g20500.1	chr5	+	6938600	6940269	6938654	6939667			glutaredoxin, putative
At2g02470	At2g02470.1 RAFL15-12-N24	chr2	+	652579	654914	652836	654620			PHD finger family protein
At5g20500	At5g20500.1	chr5	+	6938600	6940269	6938654	6939667			glutaredoxin, putative
At3g42790	At3g42790.1 RAFL06-07-K03 gnl|UG|At#S18902366 gnl|UG|At#S18903189	chr3	-	14888946	14890755	14889116	14890606			PHD finger family protein
At5g21274	At5g21274.1 RAFL05-17-F09	chr5	-	7214503	7216021	7214743	7215953			calmodulin-6 (CAM6)
At2g41120	At2g41120.1	chr2	-	17147973	17149497	17148532	17149497			expressed protein
At5g23340	At5g23340.1	chr5	+	7856195	7859280	7856317	7857986			expressed protein
At5g08350	At5g08350.1	chr5	-	2686246	2687250	2686418	2687176			GRAM domain-containing protein / ABA-responsive protein-related
At5g23370	At5g23370.1	chr5	-	7863334	7864274	7863545	7864204			GRAM domain-containing protein / ABA-responsive protein-related
At5g23340	At5g23340.1	chr5	+	7856195	7859280	7856317	7857986			expressed protein
At5g25100	At5g25100.1 RAFL09-15-E21	chr5	-	8648106	8651115	8648377	8651018			endomembrane protein 70, putative
At5g10830	At5g10830.1	chr5	+	3423687	3425468	3423732	3424650			embryo-abundant protein-related
At5g25170	At5g25170.1 gnl|UG|At#S18911322	chr5	+	8693187	8695098	8693260	8694441			expressed protein
At5g25120	At5g25120.1	chr5	+	8662854	8664435	8662854	8664435			cytochrome P450 family protein
At5g25170	At5g25170.1 gnl|UG|At#S18911322	chr5	+	8693187	8695098	8693260	8694441			expressed protein
At5g25130	At5g25130.1	chr5	+	8668302	8670107	8668524	8670107			cytochrome P450 family protein
At5g25170	At5g25170.1 gnl|UG|At#S18911322	chr5	+	8693187	8695098	8693260	8694441			expressed protein
At5g25140	At5g25140.1 gnl|UG|At#S18911990 gnl|UG|At#S18912124 gnl|UG|At#S18912206	chr5	+	8672427	8674632	8672992	8674560			cytochrome P450 family protein
At5g26200	At5g26200.1	chr5	+	9157145	9158780	9157271	9158299			mitochondrial substrate carrier family protein
At1g14510	At1g14510.1 gnl|UG|At#S18895386	chr1	-	4961882	4964420	4962166	4964149			PHD finger family protein
At5g26200	At5g26200.1	chr5	+	9157145	9158780	9157271	9158299			mitochondrial substrate carrier family protein
At2g02470	At2g02470.1 RAFL15-12-N24	chr2	+	652579	654914	652836	654620			PHD finger family protein
At5g26200	At5g26200.1	chr5	+	9157145	9158780	9157271	9158299			mitochondrial substrate carrier family protein
At3g42790	At3g42790.1 RAFL06-07-K03 gnl|UG|At#S18902366 gnl|UG|At#S18903189	chr3	-	14888946	14890755	14889116	14890606			PHD finger family protein
At5g26200	At5g26200.1	chr5	+	9157145	9158780	9157271	9158299			mitochondrial substrate carrier family protein
At5g20510	At5g20510.1	chr5	-	6939594	6942895	6939993	6942848			PHD finger family protein
At5g26210	At5g26210.1	chr5	-	9157982	9160357	9158569	9160224			PHD finger family protein
At5g20500	At5g20500.1	chr5	+	6938600	6940269	6938654	6939667			glutaredoxin, putative
At5g27630	At5g27630.1	chr5	+	9776026	9781530	9776104	9780783			acyl-CoA binding family protein
At5g25780	At5g25780.1 RAFL09-07-A19	chr5	-	8973270	8976868	8973423	8976761			eukaryotic translation initiation factor 3 subunit 9, putative / eIF-3 eta, putative / eIF3b, putative
At5g27640	At5g27640.1	chr5	-	9780622	9785290	9781210	9784762			eukaryotic translation initiation factor 3 subunit 9 / eIF-3 eta / eIF3b (TIF3B1)
At3g05420	At3g05420.1 At3g05420.2	chr3	+	1561784	1567256	1561886	1567053			acyl-CoA binding family protein
At5g27945	At5g27945.1	chr5	+	9976011	9977605	9976011	9977605			transducin family protein / WD-40 repeat family protein
At5g26870	At5g26870.1	chr5	-	9457062	9457669	9457304	9457669			MADS-box family protein
At5g27945	At5g27945.1	chr5	+	9976011	9977605	9976011	9977605			transducin family protein / WD-40 repeat family protein
At5g26950	At5g26950.1	chr5	-	9483254	9484123	9483254	9484123			MADS-box family protein
At5g27945	At5g27945.1	chr5	+	9976011	9977605	9976011	9977605			transducin family protein / WD-40 repeat family protein
At5g27050	At5g27050.1	chr5	+	9520279	9520641	9520279	9520641			MADS-box family protein
At5g27945	At5g27945.1	chr5	+	9976011	9977605	9976011	9977605			transducin family protein / WD-40 repeat family protein
At5g27070	At5g27070.1	chr5	+	9527744	9528607	9527744	9528607			MADS-box family protein
At5g28110	At5g28110.1	chr5	+	10108335	10111158	10108335	10111158		Yes	hypothetical protein
At4g08750	At4g08750.1	chr4	-	5580233	5583141	5580233	5583141			RNA recognition motif (RRM)-containing protein
At5g28110	At5g28110.1	chr5	+	10108335	10111158	10108335	10111158		Yes	hypothetical protein
At4g08760	At4g08760.1	chr4	-	5584736	5591130	5584736	5591130			hypothetical protein
At5g28120	At5g28120.1	chr5	+	10111397	10114358	10111397	10114358		Yes	hypothetical protein
At4g08750	At4g08750.1	chr4	-	5580233	5583141	5580233	5583141			RNA recognition motif (RRM)-containing protein
At5g28120	At5g28120.1	chr5	+	10111397	10114358	10111397	10114358		Yes	hypothetical protein
At4g08760	At4g08760.1	chr4	-	5584736	5591130	5584736	5591130			hypothetical protein
At5g28463	At5g28463.1	chr5	+	10379450	10380101	10379450	10380101			hypothetical protein
At2g45630	At2g45630.1 At2g45630.2	chr2	+	18803000	18804163	18803074	18803634			oxidoreductase family protein
At5g28510	At5g28510.1	chr5	-	10481045	10484026	10481045	10484026			glycosyl hydrolase family 1 protein
At3g09250	At3g09250.1	chr3	+	2839007	2840871	2839086	2840300			expressed protein
At5g29090	At5g29090.1	chr5	+	11149626	11150544	11149626	11150544			hypothetical protein
At1g41810	At1g41810.1	chr1	-	15582258	15582998	15582258	15582998			hypothetical protein
At5g31753	At5g31753.1	chr5	+	11713960	11714929	11713960	11714929		Yes	hypothetical protein
At1g36670	At1g36670.1	chr1	-	13865447	13866548	13865447	13866548			hypothetical protein
At5g31753	At5g31753.1	chr5	+	11713960	11714929	11713960	11714929		Yes	hypothetical protein
At1g37050	At1g37050.1	chr1	+	14082282	14085513	14082282	14085513			hypothetical protein
At5g31873	At5g31873.1	chr5	+	11763470	11765001	11763470	11765001		Yes	hypothetical protein
At3g47230	At3g47230.1	chr3	-	17403084	17404684	17403084	17404684			expressed protein
At5g31873	At5g31873.1	chr5	+	11763470	11765001	11763470	11765001		Yes	hypothetical protein
At4g08750	At4g08750.1	chr4	-	5580233	5583141	5580233	5583141			RNA recognition motif (RRM)-containing protein
At5g31873	At5g31873.1	chr5	+	11763470	11765001	11763470	11765001		Yes	hypothetical protein
At4g08760	At4g08760.1	chr4	-	5584736	5591130	5584736	5591130			hypothetical protein
At5g32169	At5g32169.1	chr5	+	11477671	11478447	11477671	11478447		Yes	hypothetical protein
At2g06570	At2g06570.1	chr2	-	2622600	2624899	2622600	2624899			hypothetical protein
At5g32169	At5g32169.1	chr5	+	11477671	11478447	11477671	11478447		Yes	hypothetical protein
At3g33064	At3g33064.1	chr3	+	13623922	13624638	13623922	13624636			hypothetical protein
At5g32405	At5g32405.1	chr5	+	12034180	12034950	12034180	12034950			hypothetical protein
At2g06570	At2g06570.1	chr2	-	2622600	2624899	2622600	2624899			hypothetical protein
At5g32610	At5g32610.1	chr5	-	12273907	12276326	12273907	12276326			hypothetical protein
At1g41810	At1g41810.1	chr1	-	15582258	15582998	15582258	15582998			hypothetical protein
At5g32775	At5g32775.1	chr5	-	12366976	12367872	12366976	12367872			hypothetical protein
At2g06570	At2g06570.1	chr2	-	2622600	2624899	2622600	2624899			hypothetical protein
At5g34780	At5g34780.1	chr5	-	12978912	12981122	12978912	12981122			dehydrogenase E1 component family protein
At4g37270	At4g37270.1 gnl|UG|At#S18903068	chr4	-	17540484	17546478	17541981	17546346			cadmium/zinc-transporting ATPase, putative (HMA1)
At5g35190	At5g35190.1	chr5	+	13451411	13452397	13451411	13452397	Yes	Yes	proline-rich extensin-like family protein
At4g08395	At4g08395.1	chr4	+	5319631	5320709	5319631	5320709			hypothetical protein
At5g35520	At5g35520.1	chr5	+	13718626	13720719	13718626	13720719		Yes	kinetochore protein-related
At3g28925	At3g28925.1	chr3	+	10959124	10960818	10959124	10960818			hypothetical protein
At5g35520	At5g35520.1	chr5	+	13718626	13720719	13718626	13720719			kinetochore protein-related
At4g00120	At4g00120.1	chr4	-	41665	43197	42601	43197			basic helix-loop-helix (bHLH) family protein
At5g35670	At5g35670.1	chr5	+	13873345	13875756	13873400	13875140			calmodulin-binding family protein
At2g04520	At2g04520.1 RAFL04-09-C19	chr2	-	1574589	1575856	1574799	1575236			eukaryotic translation initiation factor 1A, putative / eIF-1A, putative / eIF-4C, putative
At5g35735	At5g35735.1 RAFL09-14-D18 gnl|UG|At#S18908568 gnl|UG|At#S18910272 gnl|UG|At#S18910277 gnl|UG|At#S18910547 gnl|UG|At#S18910750 gnl|UG|At#S18913214	chr5	-	13917982	13920227	13918143	13920164			auxin-responsive family protein
At1g36580	At1g36580.1	chr1	-	13817671	13819768	13817671	13819768			2,4-dienoyl-CoA reductase-related
At5g35890	At5g35890.1	chr5	-	14043093	14043956	14043093	14043956			hypothetical protein
At5g28090	At5g28090.1	chr5	+	10101046	10102278	10101046	10102278			hypothetical protein
At5g36735	At5g36735.1	chr5	+	14466096	14467271	14466096	14467271			hypothetical protein
At4g07944	At4g07944.1	chr4	+	4785035	4785705	4785035	4785705			hypothetical protein
At5g37310	At5g37310.1	chr5	-	14790059	14793436	14790059	14793323			endomembrane protein 70, putative
At2g01960	At2g01960.1	chr2	+	450378	452416	450392	451801			expressed protein
At5g37430	At5g37430.1	chr5	+	14859660	14861538	14859660	14861538			hypothetical protein
At1g62760	At1g62760.1	chr1	-	23241239	23242177	23241239	23242177			invertase/pectin methylesterase inhibitor family protein
At5g37640	At5g37640.1	chr5	-	14970012	14970980	14970012	14970980			polyubiquitin (UBQ9)
At2g47115	At2g47115.1	chr2	-	19351738	19353991	19352446	19353934			expressed protein
At5g37780	At5g37780.1 RAFL04-16-P03 RAFL08-10-G02 gnl|UG|At#S18908491 gnl|UG|At#S18909396	chr5	-	15021763	15023435	15021999	15023347			calmodulin-1/4 (CAM1)
At2g41120	At2g41120.1	chr2	-	17147973	17149497	17148532	17149497			expressed protein
At5g39680	At5g39680.1	chr5	-	15900407	15903616	15901464	15903596			pentatricopeptide (PPR) repeat-containing protein
At3g29000	At3g29000.1 gnl|UG|At#S18904164	chr3	+	11007016	11007651	11007028	11007612			calcium-binding EF hand family protein
At5g40340	At5g40340.1	chr5	-	16148882	16151908	16148882	16151908			PWWP domain-containing protein
At3g30190	At3g30190.1	chr3	+	11823753	11824820	11823753	11824820			hypothetical protein
At5g41150	At5g41150.1	chr5	-	16489605	16494241	16490272	16494147	Yes		repair endonuclease (RAD1) (UVH1)
At1g63300	At1g63300.1	chr1	+	23485858	23489885	23485858	23489732			expressed protein
At5g41660	At5g41660.1	chr5	+	16674244	16674876	16674244	16674876			hypothetical protein
At1g35500	At1g35500.1	chr1	+	13066065	13066574	13066065	13066574			hypothetical protein
At5g41670	At5g41670.1 At5g41670.2 RAFL06-15-O16 gnl|UG|At#S18909912	chr5	-	16682558	16684399	16682875	16684338	Yes		6-phosphogluconate dehydrogenase family protein
At1g64185	At1g64185.1	chr1	+	23828177	23829447	23828190	23828815			lactoylglutathione lyase family protein / glyoxalase I family protein
At5g41680	At5g41680.1 At5g41680.2	chr5	+	16685113	16686901	16685347	16686426			protein kinase family protein
At1g64220	At1g64220.1	chr1	-	23836751	23836984	23836751	23836984			preprotein translocase-related
At5g42270	At5g42270.1	chr5	+	16919714	16923100	16919887	16922330	Yes		FtsH protease, putative
At1g55380	At1g55380.1	chr1	-	20680288	20682273	20680288	20682273			DC1 domain-containing protein
At5g42270	At5g42270.1	chr5	+	16919714	16923100	16919887	16922330	Yes		FtsH protease, putative
At1g55390	At1g55390.1	chr1	-	20684542	20686709	20684655	20686709			DC1 domain-containing protein
At5g42270	At5g42270.1	chr5	+	16919714	16923100	16919887	16922330	Yes		FtsH protease, putative
At1g55420	At1g55420.1	chr1	-	20695441	20697618	20695441	20697618			DC1 domain-containing protein
At5g42270	At5g42270.1	chr5	+	16919714	16923100	16919887	16922330	Yes		FtsH protease, putative
At1g55430	At1g55430.1	chr1	-	20701315	20703288	20701315	20703288			DC1 domain-containing protein
At5g42270	At5g42270.1	chr5	+	16919714	16923100	16919887	16922330	Yes		FtsH protease, putative
At1g55440	At1g55440.1	chr1	-	20705165	20707126	20705165	20707126			DC1 domain-containing protein
At5g42270	At5g42270.1	chr5	+	16919714	16923100	16919887	16922330	Yes		FtsH protease, putative
At2g23100	At2g23100.1	chr2	-	9844200	9846816	9844644	9846779			DC1 domain-containing protein
At5g42635	At5g42635.1	chr5	+	17093455	17093953	17093455	17093953		Yes	glycine-rich protein
At4g11430	At4g11430.1	chr4	+	6952794	6954237	6952794	6954237			hydroxyproline-rich glycoprotein family protein
At5g42790	At5g42790.1 RAFL05-01-C14 RAFL06-12-E24 gnl|UG|At#S18908583	chr5	-	17176278	17178298	17176498	17178203			20S proteasome alpha subunit F1 (PAF1)
At1g47260	At1g47260.1	chr1	-	17323048	17325924	17323824	17325787			bacterial transferase hexapeptide repeat-containing protein
At5g43430	At5g43430.1	chr5	+	17470826	17472918	17470884	17472339			electron transfer flavoprotein beta subunit family protein
At1g04380	At1g04380.1 gnl|UG|At#S18895432	chr1	-	1176920	1178396	1177141	1178383			2-oxoglutarate-dependent dioxygenase, putative
At5g43450	At5g43450.1 RAFL04-17-M08 gnl|UG|At#S18909707	chr5	-	17474359	17476025	17474549	17475942			2-oxoglutarate-dependent dioxygenase, putative
At5g43430	At5g43430.1	chr5	+	17470826	17472918	17470884	17472339			electron transfer flavoprotein beta subunit family protein
At5g43760	At5g43760.1 RAFL05-10-D10 RAFL09-07-G05 gnl|UG|At#S18911993 gnl|UG|At#S18912530	chr5	+	17602990	17605824	17603130	17605713			beta-ketoacyl-CoA synthase, putative
At1g04210	At1g04210.1	chr1	+	1114404	1120207	1114695	1119382			leucine-rich repeat family protein / protein kinase family protein
At5g43760	At5g43760.1 RAFL05-10-D10 RAFL09-07-G05 gnl|UG|At#S18911993 gnl|UG|At#S18912530	chr5	+	17602990	17605824	17603130	17605713			beta-ketoacyl-CoA synthase, putative
At2g26650	At2g26650.1	chr2	-	11338365	11343659	11339043	11343522			potassium channel protein 1 (AKT1)
At5g44020	At5g44020.1 RAFL04-15-D02 RAFL11-05-I19 gnl|UG|At#S18908889 gnl|UG|At#S18911281 gnl|UG|At#S18911994	chr5	+	17729638	17731563	17729660	17731273			acid phosphatase class B family protein
At1g04030	At1g04030.1 gnl|UG|At#S18896895 gnl|UG|At#S18900337	chr1	+	1040517	1042891	1040517	1042312			expressed protein
At5g44030	At5g44030.1 gnl|UG|At#S18912504	chr5	+	17731872	17737318	17731940	17736791	Yes		cellulose synthase, catalytic subunit (IRX5)
At4g18770	At4g18770.1	chr4	+	10311041	10313250	10311079	10312568			myb family transcription factor (MYB98)
At5g44030	At5g44030.1 gnl|UG|At#S18912504	chr5	+	17731872	17737318	17731940	17736791	Yes		cellulose synthase, catalytic subunit (IRX5)
At5g17410	At5g17410.1 At5g17410.2	chr5	+	5730612	5737366	5730653	5736417	Yes		tubulin family protein
At5g44040	At5g44040.1	chr5	-	17736262	17738741	17737123	17738575			expressed protein
At4g18780	At4g18780.1 RAFL09-65-M12 gnl|UG|At#S18905331	chr4	-	10312665	10316797	10312857	10316730			cellulose synthase, catalytic subunit (IRX1)
At5g44040	At5g44040.1	chr5	-	17736262	17738741	17737123	17738575			expressed protein
At4g32410	At4g32410.1 gnl|UG|At#S18906874 gnl|UG|At#S18908745	chr4	-	15640626	15646671	15641015	15646394			cellulose synthase, catalytic subunit, putative
At5g44040	At5g44040.1	chr5	-	17736262	17738741	17737123	17738575			expressed protein
At4g39350	At4g39350.1 RAFL07-16-C15	chr4	+	18296903	18302186	18297072	18301884			cellulose synthase, catalytic subunit (Ath-A)
At5g44040	At5g44040.1	chr5	-	17736262	17738741	17737123	17738575			expressed protein
At5g05170	At5g05170.1 gnl|UG|At#S18910843 gnl|UG|At#S18910953	chr5	-	1530175	1535383	1530402	1535091			cellulose synthase, catalytic subunit (Ath-B)
At5g44040	At5g44040.1	chr5	-	17736262	17738741	17737123	17738575			expressed protein
At5g17420	At5g17420.1 RAFL09-35-F05	chr5	-	5736294	5741454	5736861	5741409			cellulose synthase, catalytic subunit (IRX3)
At5g44080	At5g44080.1 RAFL09-93-N01	chr5	-	17755879	17757098	17756014	17756961			bZIP transcription factor family protein
At1g03980	At1g03980.1	chr1	-	1018106	1022107	1019310	1021870			phytochelatin synthase 2 (PCS2)
At5g45940	At5g45940.1	chr5	-	18646279	18647884	18646892	18647824			MutT/nudix family protein
At4g18480	At4g18480.1 RAFL09-29-P03	chr4	-	10201683	10203454	10201908	10203372			magnesium-chelatase subunit chlI, chloroplast / Mg-protoporphyrin IX chelatase (CHLI) (CS) (CH42)
At5g47435	At5g47435.1 RAFL04-17-D17 RAFL17-23-P09	chr5	+	19258930	19261181	19259006	19260651	Yes		formyltetrahydrofolate deformylase, putative
At4g17350	At4g17350.1	chr4	+	9701144	9703838	9701594	9703370			expressed protein
At5g47435	At5g47435.2 gnl|UG|At#S18900771	chr5	+	19258930	19261181	19259006	19260651	Yes		formyltetrahydrofolate deformylase, putative
At4g17350	At4g17350.1 At4g17350.1 gnl|UG|At#S18907577 gnl|UG|At#S18907577	chr4	+	9701144	9703838	9701594	9703370			expressed protein
At5g47440	At5g47440.1 gnl|UG|At#S18909423 gnl|UG|At#S18910097	chr5	-	19260797	19262431	19260797	19262431			expressed protein
At4g17360	At4g17360.1	chr4	-	9703187	9705480	9703710	9705480			formyltetrahydrofolate deformylase, putative
At5g47450	At5g47450.1 gnl|UG|At#S18909076	chr5	-	19265476	19266731	19265736	19266693			major intrinsic family protein / MIP family protein
At3g16250	At3g16250.1	chr3	-	5506268	5508420	5507097	5508326			ferredoxin-related
At5g47530	At5g47530.1 gnl|UG|At#S18913243	chr5	+	19298601	19300288	19298698	19300097			auxin-responsive protein, putative
At4g17270	At4g17270.1	chr4	+	9676140	9679153	9676419	9678581			Mo25 family protein
At5g47650	At5g47650.1	chr5	-	19326453	19329653	19327617	19329310			MutT/nudix family protein
At2g13570	At2g13570.1	chr2	-	5662924	5663571	5662924	5663571			CCAAT-box binding transcription factor, putative
At5g47650	At5g47650.1	chr5	-	19326453	19329653	19327617	19329310			MutT/nudix family protein
At2g47810	At2g47810.1 RAFL15-27-K05	chr2	-	19589820	19590688	19590008	19590490			histone-like transcription factor (CBF/NF-Y) family protein
At5g47650	At5g47650.1	chr5	-	19326453	19329653	19327617	19329310			MutT/nudix family protein
At3g53340	At3g53340.1	chr3	-	19785360	19786969	19785360	19786969			CCAAT-box binding transcription factor, putative
At5g47650	At5g47650.1	chr5	-	19326453	19329653	19327617	19329310			MutT/nudix family protein
At4g14540	At4g14540.1 RAFL18-01-N02	chr4	+	8344612	8345214	8344659	8345144			CCAAT-box binding transcription factor subunit B (NF-YB) (HAP3 ) (AHAP3) family
At5g47670	At5g47670.1 gnl|UG|At#S18912411	chr5	+	19332287	19333616	19332287	19333201			CCAAT-box binding transcription factor family protein / leafy cotyledon 1-related (L1L)
At5g47650	At5g47650.1	chr5	-	19326453	19329653	19327617	19329310			MutT/nudix family protein
At5g47680	At5g47680.1	chr5	-	19332309	19334748	19333555	19334693			expressed protein
At1g21970	At1g21970.1 gnl|UG|At#S18894927 gnl|UG|At#S18895015	chr1	-	7727569	7729606	7727739	7729560			CCAAT-box binding transcription factor (LEC1)
At5g47680	At5g47680.1	chr5	-	19332309	19334748	19333555	19334693			expressed protein
At5g47640	At5g47640.1 RAFL05-05-J07 gnl|UG|At#S18911691 gnl|UG|At#S18912704	chr5	+	19326453	19327494	19326640	19327212			CCAAT-box binding transcription factor subunit B (NF-YB) (HAP3 ) (AHAP3) family (Hap3b)
At5g48150	At5g48150.1 At5g48150.2 RAFL17-10-L05 gnl|UG|At#S18908336 gnl|UG|At#S18910172 gnl|UG|At#S18910680	chr5	-	19539485	19541839	19539723	19541279			phytochrome A signal transduction 1 (PAT1)
At2g04880	At2g04880.1 At2g04880.2	chr2	+	1717890	1720971	1718554	1720216	Yes		WRKY family transcription factor (ZAP1)
At5g49080	At5g49080.1	chr5	-	19908010	19910035	19908206	19910035		Yes	proline-rich extensin-like family protein
At4g08395	At4g08395.1	chr4	+	5319631	5320709	5319631	5320709			hypothetical protein
At5g49100	At5g49100.1 gnl|UG|At#S18910281 RAFL09-36-J16 gnl|UG|At#S18908498 gnl|UG|At#S18909599 gnl|UG|At#S18910149	chr5	-	19914596	19916340	19914926	19916116			expressed protein
At3g06870	At3g06870.1	chr3	-	2167853	2168966	2167937	2168764			proline-rich family protein
At5g49440	At5g49440.1 RAFL07-07-C24 RAFL09-70-E21	chr5	+	20065465	20066823	20066144	20066689			expressed protein
At3g46360	At3g46360.1	chr3	-	17053200	17054485	17053200	17054485			hypothetical protein
At5g49920	At5g49920.1	chr5	-	20323214	20325169	20323863	20324809			octicosapeptide/Phox/Bem1p (PB1) domain-containing protein
At4g24280	At4g24280.1 RAFL09-94-G05	chr4	+	12589998	12593640	12590104	12593447			heat shock protein 70, putative / HSP70, putative
At5g49950	At5g49950.1	chr5	-	20336442	20340842	20337097	20340778			embryogenesis-associated protein-related
At4g24330	At4g24330.1 RAFL05-19-L23 gnl|UG|At#S18906070 gnl|UG|At#S18908141 gnl|UG|At#S18908755	chr4	-	12603531	12606338	12603858	12606239	Yes		expressed protein
At5g53120	At5g53120.1 At5g53120.2 At5g53120.3	chr5	+	21551780	21555474	21552655	21554879	Yes		spermidine synthase, putative / putrescine aminopropyltransferase, putative
At2g23980	At2g23980.1 RAFL05-10-A11	chr2	-	10208184	10211524	10208356	10211091			cyclic nucleotide-regulated ion channel / cyclic nucleotide-gated channel (CNGC6)
At5g53740	At5g53740.1	chr5	+	21828859	21832134	21828859	21832134			hypothetical protein
At1g10522	At1g10522.1 gnl|UG|At#S18897109	chr1	+	3469637	3471880	3470010	3471292			expressed protein
At5g53905	At5g53905.1	chr5	-	21905374	21906480	21905374	21906480			expressed protein
At1g10522	At1g10522.1 gnl|UG|At#S18897109	chr1	+	3469637	3471880	3470010	3471292			expressed protein
At5g55070	At5g55070.1 RAFL05-10-O05 gnl|UG|At#S18909087 gnl|UG|At#S18909152	chr5	+	22364490	22368043	22364863	22367635			2-oxoacid dehydrogenase family protein
At4g26900	At4g26900.1	chr4	+	13515488	13520317	13515520	13519614			imidazole glycerol phosphate synthase hisHF, chloroplast / IGP synthase / ImGPP synthase / IGPS
At5g55530	At5g55530.1 At5g55530.2 At5g55530.3 RAFL15-32-E21 gnl|UG|At#S18911895 gnl|UG|At#S18912129 gnl|UG|At#S18912146 gnl|UG|At#S18913281	chr5	+	22510166	22513182	22511665	22512882			C2 domain-containing protein
At1g50560	At1g50560.1	chr1	+	18727875	18731215	18727943	18729584			cytochrome P450, putative
At5g55940	At5g55940.1	chr5	-	22672658	22675274	22673482	22675120			expressed protein
At4g26590	At4g26590.1 RAFL09-18-F09	chr4	-	13413979	13417061	13414140	13416856	Yes		oligopeptide transporter OPT family protein
At5g56440	At5g56440.1	chr5	-	22872968	22874343	22872968	22874343			F-box family protein
At1g43760	At1g43760.1	chr1	-	16531320	16533505	16531320	16533505			hypothetical protein
At5g58130	At5g58130.1	chr5	-	23537875	23541022	23538416	23540992			RNA recognition motif (RRM)-containing protein
At1g63750	At1g63750.1	chr1	+	23654585	23658996	23654603	23658996			disease resistance protein (TIR-NBS-LRR class), putative
At5g58310	At5g58310.1	chr5	-	23591706	23593310	23592353	23593233			hydrolase, alpha/beta fold family protein
At1g68400	At1g68400.1 RAFL04-09-L23 gnl|UG|At#S18893768	chr1	-	25649702	25652609	25650064	25652579			leucine-rich repeat transmembrane protein kinase, putative
At5g59540	At5g59540.1 RAFL09-34-B01 gnl|UG|At#S18909328 gnl|UG|At#S18909563	chr5	-	24013305	24014811	24013519	24014802	Yes		oxidoreductase, 2OG-Fe(II) oxygenase family protein
At5g43430	At5g43430.1	chr5	+	17470826	17472918	17470884	17472339			electron transfer flavoprotein beta subunit family protein
At5g60220	At5g60220.1	chr5	+	24266183	24267291	24266183	24267291			senescence-associated family protein
At3g45590	At3g45590.1	chr3	+	16743579	16745246	16744047	16744760			tRNA-splicing endonuclease, putative
At5g60530	At5g60530.1 RAFL09-20-C04	chr5	-	24351133	24353005	24351423	24352911			late embryogenesis abundant protein-related / LEA protein-related
At5g60510	At5g60510.1	chr5	+	24347888	24349437	24347947	24348765			undecaprenyl pyrophosphate synthetase family protein / UPP synthetase family protein
At5g60860	At5g60860.1 RAFL19-94-D08	chr5	+	24501855	24502931	24501976	24502791			Ras-related GTP-binding protein, putative
At3g15070	At3g15070.1	chr3	-	5069620	5073324	5070479	5072351			zinc finger (C3HC4-type RING finger) family protein
At5g61230	At5g61230.1 RAFL05-05-C03 gnl|UG|At#S18911105 gnl|UG|At#S18911481 gnl|UG|At#S18911587 gnl|UG|At#S18913134	chr5	+	24644413	24646174	24645480	24646004			ankyrin repeat family protein
At5g07830	At5g07830.1	chr5	+	2503325	2507213	2504169	2506568			glycosyl hydrolase family 79 N-terminal domain-containing protein
At5g61310	At5g61310.1 At5g61310.2	chr5	-	24670635	24672086	24670769	24670963	Yes		cytochrome c oxidase subunit Vc, putative / COX5C, putative
At2g47390	At2g47390.1	chr2	-	19448742	19453435	19449348	19453323			expressed protein
At5g62670	At5g62670.1	chr5	+	25176456	25183574	25176721	25182183			ATPase, plasma membrane-type, putative / proton pump, putative
At3g47960	At3g47960.1 RAFL09-16-L17 RAFL09-71-I18	chr3	-	17708927	17711754	17709111	17711666			proton-dependent oligopeptide transport (POT) family protein
At5g62680	At5g62680.1	chr5	-	25182656	25185169	25182656	25185048			proton-dependent oligopeptide transport (POT) family protein
At3g47950	At3g47950.1	chr3	+	17703687	17709837	17704000	17708786			ATPase, plasma membrane-type, putative / proton pump, putative
At5g63390	At5g63390.1	chr5	-	25407738	25409817	25407738	25409817			expressed protein
At1g80500	At1g80500.1 gnl|UG|At#S18893195 gnl|UG|At#S18896325	chr1	+	30275429	30276934	30276087	30276934			expressed protein
At5g63510	At5g63510.1 RAFL11-07-J02	chr5	+	25441226	25443067	25441280	25442838			bacterial transferase hexapeptide repeat-containing protein
At3g48690	At3g48690.1	chr3	-	18047382	18049219	18048171	18049145			expressed protein
At5g63740	At5g63740.1	chr5	-	25528002	25528682	25528002	25528682			zinc finger protein-related
At1g62760	At1g62760.1	chr1	-	23241239	23242177	23241239	23242177			invertase/pectin methylesterase inhibitor family protein
At5g64740	At5g64740.1	chr5	+	25898292	25903920	25898781	25903559			cellulose synthase, catalytic subunit, putative
At5g44040	At5g44040.1	chr5	-	17736262	17738741	17737123	17738575			expressed protein
At5g64740	At5g64740.1 RAFL05-02-P19	chr5	+	25898292	25903920	25898781	25903559			cellulose synthase, catalytic subunit, putative
At5g17410	At5g17410.1 At5g17410.2	chr5	+	5730612	5737366	5730653	5736417	Yes		tubulin family protein
At5g64750	At5g64750.1	chr5	+	25908732	25911404	25908905	25910882			AP2 domain-containing transcription factor, putative
At5g09900	At5g09900.1 At5g09900.2 RAFL05-08-E04 gnl|UG|At#S18910590 gnl|UG|At#S18910593	chr5	-	3089279	3092568	3089463	3092435			26S proteasome regulatory subunit, putative (RPN5)
At5g64970	At5g64970.1	chr5	-	25975251	25977870	25976032	25977669			mitochondrial substrate carrier family protein
At5g10270	At5g10270.1 RAFL05-02-P13	chr5	-	3221608	3224766	3221716	3224675			cyclin-dependent kinase, putative / CDK, putative
At5g65270	At5g65270.1 RAFL05-20-N15	chr5	+	26100602	26101940	26100663	26101776			Ras-related GTP-binding family protein
At4g40000	At4g40000.1	chr4	-	18543348	18547517	18543983	18547437			NOL1/NOP2/sun family protein
At5g67220	At5g67220.1	chr5	-	26836684	26839190	26837502	26839152			nitrogen regulation family protein
At2g15440	At2g15440.1	chr2	-	6750695	6751912	6750874	6751863			expressed protein
At5g67220	At5g67220.1	chr5	-	26836684	26839190	26837502	26839152			nitrogen regulation family protein
At3g50220	At3g50220.1	chr3	-	18628406	18629711	18628654	18629622			expressed protein
At5g67300	At5g67300.1 RAFL02-03-J07 RAFL06-74-D03 gnl|UG|At#S18911324 gnl|UG|At#S18911398 gnl|UG|At#S18911458 gnl|UG|At#S18911952	chr5	+	26871248	26872464	26871335	26872252			myb family transcription factor
At4g37270	At4g37270.1 gnl|UG|At#S18903068	chr4	-	17540484	17546478	17541981	17546346			cadmium/zinc-transporting ATPase, putative (HMA1)
At5g67310	At5g67310.1	chr5	-	26871249	26874167	26872539	26874150			cytochrome P450 family protein
At2g23290	At2g23290.1 RAFL16-81-L23	chr2	-	9911867	9913000	9911975	9912904			myb family transcription factor
At5g67310	At5g67310.1	chr5	-	26871249	26874167	26872539	26874150			cytochrome P450 family protein
At3g50060	At3g50060.1 RAFL09-33-F15 gnl|UG|At#S18902675	chr3	-	18568955	18570089	18569129	18570034			myb family transcription factor
At5g67310	At5g67310.1	chr5	-	26871249	26874167	26872539	26874150			cytochrome P450 family protein
At4g37260	At4g37260.1 RAFL08-15-B15	chr4	+	17540484	17541793	17540596	17541558			myb family transcription factor (MYB73)
At5g67530	At5g67530.1	chr5	+	26958408	26962200	26958486	26961104			peptidyl-prolyl cis-trans isomerase cyclophilin-type family protein
At3g49880	At3g49880.1 RAFL06-68-C11 gnl|UG|At#S18903962	chr3	+	18507234	18509698	18507892	18509383			glycosyl hydrolase family protein 43
At1g66870	gnl|UG|At#S18892730	chr1	-	24949077	24949540	24949205	24949540			glycosyl hydrolase family protein 17
At1g66860	At1g66860.1	chr1	+	24945851	24948160	24945903	24948015			expressed protein
At1g64740	gnl|UG|At#S18892757	chr1	+	24053671	24056150	24053777	24055959			tubulin alpha-1 chain (TUA1)
At1g50020	At1g50020.1	chr1	-	18522758	18525363	18523812	18525268			expressed protein
gnl|UG|At#S18892867	gnl|UG|At#S18892867	chr4	-	2719424	2720048
At1g31340	At1g31340.1	chr1	-	11217865	11219437	11218057	11219398			ubiquitin family protein
gnl|UG|At#S18892867	gnl|UG|At#S18892867	chr4	-	2719424	2720048
At1g65350	At1g65350.1	chr1	-	24280054	24280938	24280054	24280938			polyubiquitin, putative
gnl|UG|At#S18892867	gnl|UG|At#S18892867	chr4	-	2719424	2720048
At2g35635	At2g35635.1 RAFL05-16-K01 RAFL19-95-A01	chr2	+	14988073	14989195	14988123	14989022			ubiquitin family protein
gnl|UG|At#S18892867	gnl|UG|At#S18892867	chr4	-	2719424	2720048
At2g36170	At2g36170.1 RAFL09-16-H10	chr2	+	15179196	15180358	15179232	15180125			ubiquitin extension protein 2 (UBQ2) / 60S ribosomal protein L40 (RPL40A)
gnl|UG|At#S18892867	gnl|UG|At#S18892867	chr4	-	2719424	2720048
At2g47110	At2g47110.1 RAFL02-05-J09	chr2	+	19351738	19352366	19351771	19352244			ubiquitin extension protein 6 (UBQ6) / 40S ribosomal protein S27A (RPS27aB)
gnl|UG|At#S18892867	gnl|UG|At#S18892867	chr4	-	2719424	2720048
At3g09790	At3g09790.1	chr3	-	3003867	3006197	3004116	3006011			polyubiquitin (UBQ8)
gnl|UG|At#S18892867	gnl|UG|At#S18892867	chr4	-	2719424	2720048
At3g52590	At3g52590.1 RAFL05-05-K13 gnl|UG|At#S18904871	chr3	+	19516614	19517910	19516646	19517659			ubiquitin extension protein 1 (UBQ1) / 60S ribosomal protein L40 (RPL40B)
gnl|UG|At#S18892867	gnl|UG|At#S18892867	chr4	-	2719424	2720048
At3g62250	At3g62250.1 RAFL06-77-O18	chr3	+	23048069	23048772	23048113	23048586			ubiquitin extension protein 5 (UBQ5) / 40S ribosomal protein S27A (RPS27aC)
gnl|UG|At#S18892990	gnl|UG|At#S18892990	chr2	-	15114018	15114665
At3g11660	At3g11660.1 RAFL15-48-D07 gnl|UG|At#S18902979	chr3	-	3678841	3679949	3679037	3679666			harpin-induced family protein / HIN1 family protein / harpin-responsive family protein
gnl|UG|At#S18892990	gnl|UG|At#S18892990	chr2	-	15114018	15114665
At3g52470	At3g52470.1 RAFL05-21-N12 gnl|UG|At#S18913683	chr3	+	19461627	19462590	19461728	19462354			harpin-induced family protein / HIN1 family protein / harpin-responsive family protein
At1g53500	gnl|UG|At#S18893005	chr1	-	19970612	19973425	19970825	19972907			NAD-dependent epimerase/dehydratase family protein
At1g78580	At1g78580.1	chr1	-	29555667	29565684	29557388	29562375	Yes		alpha, alpha-trehalose-phosphate synthase, UDP-forming, putative / trehalose-6-phosphate synthase, putative / UDP-glucose-glucosephosphate glucosyltransferase, putative
gnl|UG|At#S18893095	gnl|UG|At#S18893095	chr2	+	16715133	16716517
At3g09200	At3g09200.1 RAFL04-15-D01 gnl|UG|At#S18902628 gnl|UG|At#S18903056	chr3	-	2823096	2825096	2823370	2825026			60S acidic ribosomal protein P0 (RPP0B)
gnl|UG|At#S18893095	gnl|UG|At#S18893095	chr2	+	16715133	16716517
At3g11250	At3g11250.1 RAFL08-13-M06	chr3	+	3521366	3523006	3521459	3522832			60S acidic ribosomal protein P0 (RPP0C)
gnl|UG|At#S18893165	gnl|UG|At#S18893165	chr2	+	14530175	14530584
At3g27690	At3g27690.1 RAFL05-11-L07	chr3	+	10257184	10258248	10257239	10258158			chlorophyll A-B binding protein (LHCB2:4)
gnl|UG|At#S18893256	gnl|UG|At#S18893256	chr2	-	12334066	12334679
At1g07790	At1g07790.1 RAFL06-12-I15	chr1	+	2412977	2413705	2413046	2413492			histone H2B, putative
gnl|UG|At#S18893256	gnl|UG|At#S18893256	chr2	-	12334066	12334679
At2g37470	At2g37470.1 gnl|UG|At#S18897852	chr2	+	15743842	15744446	15743910	15744326			histone H2B, putative
gnl|UG|At#S18893256	gnl|UG|At#S18893256	chr2	-	12334066	12334679
At5g02570	At5g02570.1	chr5	-	576740	577138	576740	577138			histone H2B, putative
gnl|UG|At#S18893256	gnl|UG|At#S18893256	chr2	-	12334066	12334679
At5g59910	At5g59910.1 RAFL09-46-K06	chr5	+	24144354	24145161	24144432	24144884			histone H2B
gnl|UG|At#S18893725	gnl|UG|At#S18893725	chr1	-	24777962	24779504
At2g41120	At2g41120.1	chr2	-	17147973	17149497	17148532	17149497			expressed protein
gnl|UG|At#S18902112	gnl|UG|At#S18893734	chr1	-	22303213	22304968
At1g60500	At1g60500.1	chr1	+	22295247	22297629	22295247	22297487			dynamin family protein
gnl|UG|At#S18902112	gnl|UG|At#S18893734	chr1	-	22303213	22304968
At1g60540	At1g60540.1 RAFL09-85-E01	chr1	-	22306151	22308650	22306151	22308650			dynamin family protein
gnl|UG|At#S18893819	gnl|UG|At#S18893819	chr1	-	28751783	28752718
At1g21010	At1g21010.1	chr1	+	7346145	7346957	7346228	7346860			expressed protein
gnl|UG|At#S18893849	gnl|UG|At#S18893849	chr4	-	13511730	13513163
At5g55090	At5g55090.1	chr5	-	22374078	22375424	22374078	22375424			protein kinase family protein
gnl|UG|At#S18893907	gnl|UG|At#S18893907	chr2	-	6656548	6658580
At4g34220	At4g34220.1 RAFL04-10-P03	chr4	-	16381510	16384198	16381657	16384058			leucine-rich repeat transmembrane protein kinase, putative
gnl|UG|At#S18894024	gnl|UG|At#S18894024 gnl|UG|At#S18897777 gnl|UG|At#S18909769	chr1	-	28871338	28872857
At1g33240	At1g33240.1 RAFL09-84-C16	chr1	-	12051451	12054526	12051839	12054300			trihelix DNA-binding protein, putative
gnl|UG|At#S18894024	gnl|UG|At#S18894024 gnl|UG|At#S18897777 gnl|UG|At#S18909769	chr1	-	28871338	28872857
At1g76890	At1g76890.1 At1g76890.2 gnl|UG|At#S18897747	chr1	-	28877953	28880183	28878105	28879601			trihelix DNA-binding protein / GT-2 factor (GT2)
gnl|UG|At#S18894033	gnl|UG|At#S18894033	chr5	-	25054656	25055408
At3g47380	At3g47380.1	chr3	+	17468780	17469555	17468780	17469388			invertase/pectin methylesterase inhibitor family protein
gnl|UG|At#S18894118	gnl|UG|At#S18894118	chr1	-	22298341	22300885
At1g60530	RAFL09-09-M07	chr1	+	22303462	22304832	22303462	22304832			dynamin family protein
At1g48450	gnl|UG|At#S18894182	chr1	-	17912269	17914111	17912414	17914013			expressed protein
At3g17790	At3g17790.1	chr3	+	6089628	6091999	6089785	6090994			acid phosphatase type 5 (ACP5)
gnl|UG|At#S18894477	gnl|UG|At#S18894477	chr2	-	9849122	9849656
At2g23110	At2g23110.1 RAFL05-12-E14	chr2	+	9847606	9848126	9847632	9847910			expressed protein
gnl|UG|At#S18894538	gnl|UG|At#S18894538	chr1	-	22295888	22297433
At1g60530	At1g60530.1	chr1	+	22303462	22304832	22303462	22304832			dynamin family protein
gnl|UG|At#S18894538	gnl|UG|At#S18894538	chr1	-	22295888	22297433
At1g60530	RAFL09-09-M07	chr1	+	22303462	22304832	22303462	22304832			dynamin family protein
gnl|UG|At#S18894543	gnl|UG|At#S18894543 gnl|UG|At#S18901068	chr1	-	28710087	28711443
At1g20900	At1g20900.1	chr1	+	7272545	7274061	7273013	7273948			DNA-binding protein-related
gnl|UG|At#S18894543	gnl|UG|At#S18894543 gnl|UG|At#S18901068	chr1	-	28710087	28711443
At4g35390	At4g35390.1	chr4	+	16829331	16830507	16829608	16830507			DNA-binding protein-related
gnl|UG|At#S18894583	gnl|UG|At#S18894583	chr1	-	23185161	23186857
At1g63370	At1g63370.1	chr1	-	23506870	23509023	23506870	23509023			flavin-containing monooxygenase family protein / FMO family protein
gnl|UG|At#S18894583	gnl|UG|At#S18894583	chr1	-	23185161	23186857
RAFL05-03-G20	RAFL05-03-G20	chr1	+	23183180	23185155
gnl|UG|At#S18894591	gnl|UG|At#S18894591	chr4	-	8814905	8816701
At3g21660	At3g21660.1	chr3	-	7624502	7626661	7624502	7626661			UBX domain-containing protein
At1g11760	gnl|UG|At#S18894685 gnl|UG|At#S18894920	chr1	-	3970545	3973295	3970545	3973295			expressed protein
At1g11750	At1g11750.1	chr1	+	3967478	3969854	3967609	3969535			ATP-dependent Clp protease proteolytic subunit (ClpP)
gnl|UG|At#S18894716	gnl|UG|At#S18894716	chr1	-	7174818	7176335
At1g20240	At1g20240.1	chr1	-	7012104	7015207	7012104	7015207			hypothetical protein
gnl|UG|At#S18894716	gnl|UG|At#S18894716	chr1	-	7174818	7176335
At1g20360	At1g20360.1 RAFL15-11-G14	chr1	-	7046494	7047734	7046757	7047665			F-box protein-related
gnl|UG|At#S18894716	gnl|UG|At#S18894716	chr1	-	7174818	7176335
At1g20730	At1g20730.1	chr1	+	7194266	7198671	7194266	7198671			expressed protein
gnl|UG|At#S18894716	gnl|UG|At#S18894716	chr1	-	7174818	7176335
At1g20940	At1g20940.1	chr1	-	7295263	7296507	7295263	7296507			F-box family protein
gnl|UG|At#S18894861	gnl|UG|At#S18894861	chr2	-	17646206	17647052
At2g42360	At2g42360.1	chr2	+	17647876	17648866	17647985	17648695			zinc finger (C3HC4-type RING finger) family protein
gnl|UG|At#S18894995	gnl|UG|At#S18894995	chr5	-	17823881	17824604
At1g03800	At1g03800.1	chr1	-	957260	957997	957260	957997			ERF domain protein 10 (ERF10)
gnl|UG|At#S18895216	gnl|UG|At#S18895216	chr1	-	23185131	23186852
At1g63370	At1g63370.1	chr1	-	23506870	23509023	23506870	23509023			flavin-containing monooxygenase family protein / FMO family protein
gnl|UG|At#S18895244	gnl|UG|At#S18895244	chr3	-	18979729	18983265
At1g29470	At1g29470.1	chr1	-	10310231	10313856	10310410	10313355			dehydration-responsive protein-related
gnl|UG|At#S18895244	gnl|UG|At#S18895244	chr3	-	18979729	18983265
At2g34300	At2g34300.1	chr2	-	14480787	14484480	14480995	14483890			dehydration-responsive protein-related
gnl|UG|At#S18895244	gnl|UG|At#S18895244	chr3	-	18979729	18983265
At5g64030	At5g64030.1 RAFL07-18-L08	chr5	+	25641263	25645701	25642191	25645483			dehydration-responsive protein-related
gnl|UG|At#S18895602	gnl|UG|At#S18895602	chr1	+	7651991	7653957
At1g77540	At1g77540.1	chr1	-	29142570	29143103	29142656	29143076			expressed protein
gnl|UG|At#S18895713	gnl|UG|At#S18895713	chr1	+	6202276	6203906
At1g09390	At1g09390.1	chr1	+	3031205	3033941	3031266	3033417			GDSL-motif lipase/hydrolase family protein
gnl|UG|At#S18895713	gnl|UG|At#S18895713	chr1	+	6202276	6203906
At1g76700	At1g76700.1	chr1	-	28784670	28788142	28785513	28787916			DNAJ heat shock N-terminal domain-containing protein
gnl|UG|At#S18895741	gnl|UG|At#S18895741 gnl|UG|At#S18896546 gnl|UG|At#S18898556	chr1	+	2395457	2397310
At2g28650	At2g28650.1 RAFL19-67-C17	chr2	-	12296229	12298122	12296337	12298058			exocyst subunit EXO70 family protein
gnl|UG|At#S18895741	gnl|UG|At#S18895741 gnl|UG|At#S18896546 gnl|UG|At#S18898556 gnl|UG|At#S18903627	chr1	+	2395457	2397310
At2g28640	At2g28640.1	chr2	-	12291702	12293722	12291702	12293722			exocyst subunit EXO70 family protein
gnl|UG|At#S18895755	gnl|UG|At#S18895755	chr2	+	970311	971152
At2g15390	At2g15390.1 At2g15390.2 gnl|UG|At#S18899400 gnl|UG|At#S18901229	chr2	-	6716343	6718117	6716427	6717938			xyloglucan fucosyltransferase, putative (FUT4)
gnl|UG|At#S18895849	gnl|UG|At#S18895849	chr1	+	23183195	23185098
At1g62610	At1g62610.1 At1g62610.2	chr1	-	23185128	23186892	23185196	23186355			short-chain dehydrogenase/reductase (SDR) family protein
gnl|UG|At#S18895849	gnl|UG|At#S18895849	chr1	+	23183195	23185098
gnl|UG|At#S18894583	gnl|UG|At#S18894583	chr1	-	23185161	23186857
gnl|UG|At#S18895849	gnl|UG|At#S18895849	chr1	+	23183195	23185098
gnl|UG|At#S18895216	gnl|UG|At#S18895216	chr1	-	23185131	23186852
gnl|UG|At#S18895849	gnl|UG|At#S18895849	chr1	+	23183195	23185098
RAFL09-47-C07	RAFL09-47-C07	chr1	+	23508497	23510787
At1g78890	gnl|UG|At#S18895888	chr1	+	29661470	29662958	29661516	29662430			expressed protein
At1g78895	At1g78895.1 RAFL21-17-A13 gnl|UG|At#S18913302	chr1	-	29663009	29664869	29663206	29664759			expressed protein
gnl|UG|At#S18895924	gnl|UG|At#S18895924	chr1	+	7651870	7653952
At1g77540	At1g77540.1	chr1	-	29142570	29143103	29142656	29143076			expressed protein
gnl|UG|At#S18895930	gnl|UG|At#S18895930	chr1	+	23183141	23185105
At1g62610	At1g62610.1 At1g62610.2	chr1	-	23185128	23186892	23185196	23186355			short-chain dehydrogenase/reductase (SDR) family protein
gnl|UG|At#S18895930	gnl|UG|At#S18895930	chr1	+	23183141	23185105
gnl|UG|At#S18894583	gnl|UG|At#S18894583	chr1	-	23185161	23186857
gnl|UG|At#S18895930	gnl|UG|At#S18895930	chr1	+	23183141	23185105
gnl|UG|At#S18895216	gnl|UG|At#S18895216	chr1	-	23185131	23186852
gnl|UG|At#S18895982	gnl|UG|At#S18895982	chr1	+	22364754	22365617
At1g65960	At1g65960.1	chr1	+	24555725	24561271	24555757	24560916			glutamate decarboxylase 2 (GAD 2)
At1g06645	gnl|UG|At#S18895987	chr1	+	2034228	2035495	2034228	2035495			pseudogene, similar to CmE8
At1g06660	At1g06660.1	chr1	-	2037068	2040245	2037460	2040147			expressed protein
gnl|UG|At#S18895991	gnl|UG|At#S18895991	chr4	+	18273965	18274568
At1g34400	At1g34400.1	chr1	-	12565970	12566593	12565970	12566593			hypothetical protein
gnl|UG|At#S18895991	gnl|UG|At#S18895991	chr4	+	18273965	18274568
At2g03570	At2g03570.1	chr2	-	1085557	1085985	1085557	1085985			hypothetical protein
gnl|UG|At#S18895991	gnl|UG|At#S18895991	chr4	+	18273965	18274568
At2g10920	At2g10920.1	chr2	-	4308965	4309216	4308965	4309162			hypothetical protein
gnl|UG|At#S18895991	gnl|UG|At#S18895991	chr4	+	18273965	18274568
At2g21660	At2g21660.1 At2g21660.2 RAFL04-16-B18 RAFL09-19-N24 RAFL09-70-M17 gnl|UG|At#S18897982 gnl|UG|At#S18899402 gnl|UG|At#S18899533 gnl|UG|At#S18899534 gnl|UG|At#S18899819	chr2	-	9272329	9273453	9272557	9273396			glycine-rich RNA-binding protein (GRP7)
gnl|UG|At#S18896174	gnl|UG|At#S18896174	chr1	+	7651875	7653953
At1g77540	At1g77540.1	chr1	-	29142570	29143103	29142656	29143076			expressed protein
gnl|UG|At#S18896185	gnl|UG|At#S18896185	chr4	+	8852965	8854352
At3g21560	At3g21560.1 RAFL09-24-B02	chr3	+	7595812	7597583	7595890	7597380			UDP-glucosyltransferase, putative
gnl|UG|At#S18896185	gnl|UG|At#S18896185	chr4	+	8852965	8854352
At4g15480	At4g15480.1 RAFL11-02-N24	chr4	-	8848849	8850514	8848998	8850470			UDP-glucoronosyl/UDP-glucosyl transferase family protein
gnl|UG|At#S18896191	gnl|UG|At#S18896191	chr4	+	14881933	14882463
At2g45310	At2g45310.1 RAFL15-20-O03	chr2	+	18689155	18691116	18689726	18691039			NAD-dependent epimerase/dehydratase family protein
gnl|UG|At#S18896214	gnl|UG|At#S18896214	chr1	+	21060065	21061480
At1g09155	At1g09155.1	chr1	-	2949678	2950991	2949833	2950844			SKP1 interacting partner 3-related
At1g75280	gnl|UG|At#S18896257	chr1	+	28255622	28257280	28255691	28257016			isoflavone reductase, putative
gnl|UG|At#S18893117	gnl|UG|At#S18893117	chr1	-	28258026	28260541
gnl|UG|At#S18896302	gnl|UG|At#S18896302	chr1	+	27419892	27421980
At1g17600	At1g17600.1	chr1	-	6053243	6056565	6053243	6056565			disease resistance protein (TIR-NBS-LRR class), putative
gnl|UG|At#S18896302	gnl|UG|At#S18896302	chr1	+	27419892	27421980
At5g40100	At5g40100.1	chr5	+	16061157	16064583	16061204	16064583			disease resistance protein (TIR-NBS-LRR class), putative
gnl|UG|At#S18896379	gnl|UG|At#S18896379	chr1	+	22364772	22365617
At1g65960	At1g65960.1	chr1	+	24555725	24561271	24555757	24560916			glutamate decarboxylase 2 (GAD 2)
gnl|UG|At#S18896505	gnl|UG|At#S18896505 gnl|UG|At#S18896552	chr3	+	16924460	16925109
At1g07790	At1g07790.1 RAFL06-12-I15	chr1	+	2412977	2413705	2413046	2413492			histone H2B, putative
gnl|UG|At#S18896505	gnl|UG|At#S18896505 gnl|UG|At#S18896552	chr3	+	16924460	16925109
At2g28720	At2g28720.1 RAFL09-35-K09 gnl|UG|At#S18898717	chr2	+	12334055	12334755	12334120	12334575			histone H2B, putative
gnl|UG|At#S18896505	gnl|UG|At#S18896505 gnl|UG|At#S18896552	chr3	+	16924460	16925109
At3g09480	At3g09480.1	chr3	-	2914896	2915276	2914896	2915276			histone H2B, putative
gnl|UG|At#S18896505	gnl|UG|At#S18896505 gnl|UG|At#S18896552	chr3	+	16924460	16925109
At3g53650	At3g53650.1	chr3	+	19900336	19900752	19900336	19900752			histone H2B, putative
gnl|UG|At#S18896577	gnl|UG|At#S18896577	chr5	+	17847117	17848451
At1g03790	At1g03790.1 RAFL16-76-P06 gnl|UG|At#S18896282	chr1	+	954524	956096	954588	955769			zinc finger (CCCH-type) family protein
gnl|UG|At#S18896601	gnl|UG|At#S18896601	chr2	+	17104657	17105592
At3g10760	At3g10760.1	chr3	+	3369585	3371232	3369819	3370826			myb family transcription factor
gnl|UG|At#S18896601	gnl|UG|At#S18896601	chr2	+	17104657	17105592
At3g46640	At3g46640.1	chr3	+	17194075	17195449	17194233	17195204			myb family transcription factor
gnl|UG|At#S18896601	gnl|UG|At#S18896601	chr2	+	17104657	17105592
At5g05090	At5g05090.1 RAFL09-28-G03	chr5	+	1503233	1504495	1503394	1504194			myb family transcription factor
gnl|UG|At#S18896601	gnl|UG|At#S18896601	chr2	+	17104657	17105592
At5g59570	At5g59570.1 RAFL16-91-G07	chr5	+	24021114	24022738	24021273	24022169			myb family transcription factor
gnl|UG|At#S18896691	gnl|UG|At#S18896691	chr2	+	15763799	15765357
At3g53710	At3g53710.1	chr3	-	19914708	19916467	19914708	19916397			ARF GAP-like zinc finger-containing protein ZIGA2 (ZIGA2)
gnl|UG|At#S18896737	gnl|UG|At#S18896737	chr2	+	15427433	15429026
At3g53160	At3g53160.1 gnl|UG|At#S18902645	chr3	-	19713434	19714954	19713463	19714935			UDP-glucoronosyl/UDP-glucosyl transferase family protein
gnl|UG|At#S18897003	gnl|UG|At#S18897003	chr4	+	18571618	18572204
At2g22430	At2g22430.1 RAFL05-19-N01 RAFL09-87-C19	chr2	-	9533175	9534910	9533550	9534692			homeobox-leucine zipper protein 6 (HB-6) / HD-ZIP transcription factor 6
gnl|UG|At#S18897042	gnl|UG|At#S18897042	chr1	+	23186358	23188636
RAFL09-47-C07	RAFL09-47-C07	chr1	+	23508497	23510787
At1g62580	gnl|UG|At#S18897065	chr1	+	23176998	23180596	23176998	23180596			flavin-containing monooxygenase family protein / FMO family protein
RAFL09-42-P03	RAFL09-42-P03	chr1	+	23423002	23495546
gnl|UG|At#S18897219	gnl|UG|At#S18897219	chr1	+	23186308	23188650
RAFL09-47-C07	RAFL09-47-C07	chr1	+	23508497	23510787
At1g71480	gnl|UG|At#S18897278	chr1	+	26935602	26936975	26935741	26936748			nuclear transport factor 2 (NTF2) family protein
At1g22830	At1g22830.1	chr1	+	8076910	8079021	8076910	8079021			pentatricopeptide (PPR) repeat-containing protein
gnl|UG|At#S18897664	gnl|UG|At#S18897664	chr1	-	22298048	22299778
At1g60500	At1g60500.1	chr1	+	22295247	22297629	22295247	22297487			dynamin family protein
gnl|UG|At#S18897664	gnl|UG|At#S18897664	chr1	-	22298048	22299778
At1g60540	At1g60540.1 RAFL09-85-E01	chr1	-	22306151	22308650	22306151	22308650			dynamin family protein
gnl|UG|At#S18897664	gnl|UG|At#S18897664	chr1	-	22298048	22299778
At1g60530	RAFL09-09-M07	chr1	+	22303462	22304832	22303462	22304832			dynamin family protein
gnl|UG|At#S18897738	gnl|UG|At#S18897738	chr1	-	6192164	6193661
At1g76700	At1g76700.1	chr1	-	28784670	28788142	28785513	28787916			DNAJ heat shock N-terminal domain-containing protein
gnl|UG|At#S18897798	gnl|UG|At#S18897798	chr1	-	2589064	2590298
RAFL19-64-O15	RAFL19-64-O15	chr5	-	7524344	7525851
At2g37470	gnl|UG|At#S18897852	chr2	+	15743842	15744446	15743910	15744326			histone H2B, putative
gnl|UG|At#S18896505	gnl|UG|At#S18896505 gnl|UG|At#S18896552	chr3	+	16924460	16925109
gnl|UG|At#S18898016	gnl|UG|At#S18898016	chr5	-	84741	86213
At2g39980	At2g39980.1 RAFL09-14-C12 gnl|UG|At#S18898968 gnl|UG|At#S18899045 gnl|UG|At#S18899064 gnl|UG|At#S18899087 gnl|UG|At#S18899568	chr2	-	16695379	16697034	16695515	16696963			transferase family protein
At1g62600	gnl|UG|At#S18898078	chr1	+	23183142	23185623	23183207	23185076			flavin-containing monooxygenase family protein / FMO family protein
RAFL09-47-C07	RAFL09-47-C07	chr1	+	23508497	23510787
gnl|UG|At#S18898186	gnl|UG|At#S18898186	chr1	+	23183197	23185141
gnl|UG|At#S18894583	gnl|UG|At#S18894583	chr1	-	23185161	23186857
gnl|UG|At#S18898186	gnl|UG|At#S18898186	chr1	+	23183197	23185141
RAFL09-47-C07	RAFL09-47-C07	chr1	+	23508497	23510787
gnl|UG|At#S18898401	gnl|UG|At#S18898401	chr2	+	7226188	7226751
At4g34950	At4g34950.1 gnl|UG|At#S18905900 gnl|UG|At#S18906001 gnl|UG|At#S18906868	chr4	-	16642321	16644823	16642549	16644764			nodulin family protein
gnl|UG|At#S18898409	gnl|UG|At#S18898409	chr4	+	421972	423258				Yes
At5g53740	At5g53740.1	chr5	+	21828859	21832134	21828859	21832134			hypothetical protein
gnl|UG|At#S18898417	gnl|UG|At#S18898417	chr2	+	14024774	14025379
At2g32660	At2g32660.1	chr2	-	13860836	13863189	13860974	13862743			disease resistance family protein / LRR family protein
gnl|UG|At#S18898417	gnl|UG|At#S18898417	chr2	+	14024774	14025379
At2g33060	At2g33060.1	chr2	+	14032560	14035269	14032738	14035164			leucine-rich repeat family protein
gnl|UG|At#S18898417	gnl|UG|At#S18898417	chr2	+	14024774	14025379
At3g25010	At3g25010.1	chr3	-	9110110	9112755	9110110	9112755			disease resistance family protein
gnl|UG|At#S18898417	gnl|UG|At#S18898417	chr2	+	14024774	14025379
At4g13880	At4g13880.1	chr4	+	8025800	8028610	8026147	8028610			leucine-rich repeat family protein
gnl|UG|At#S18898417	gnl|UG|At#S18898417	chr2	+	14024774	14025379
At4g13920	At4g13920.1 RAFL07-10-G23	chr4	+	8043798	8046554	8043856	8046531			disease resistance family protein / LRR family protein
gnl|UG|At#S18898417	gnl|UG|At#S18898417	chr2	+	14024774	14025379
At4g13900	RAFL09-63-B21	chr4	+	8035710	8041202	8035710	8041202			pseudogene, similar to NL0D
gnl|UG|At#S18898422	gnl|UG|At#S18898422	chr3	+	1649266	1650059
At2g15080	At2g15080.1 At2g15080.2 RAFL07-16-C04 gnl|UG|At#S18900668	chr2	+	6540769	6544077	6540846	6543797			disease resistance family protein
gnl|UG|At#S18898422	gnl|UG|At#S18898422	chr3	+	1649266	1650059
At3g05650	At3g05650.1 RAFL08-09-C24	chr3	-	1645686	1648579	1645890	1648496			disease resistance family protein
gnl|UG|At#S18898422	gnl|UG|At#S18898422	chr3	+	1649266	1650059
At3g11010	At3g11010.1	chr3	-	3450548	3453689	3450994	3453678			disease resistance family protein / LRR family protein
gnl|UG|At#S18898422	gnl|UG|At#S18898422	chr3	+	1649266	1650059
At3g11080	At3g11080.1	chr3	+	3470446	3473318	3470487	3473318			disease resistance family protein
gnl|UG|At#S18898422	gnl|UG|At#S18898422	chr3	+	1649266	1650059
At3g28890	At3g28890.1 gnl|UG|At#S18902260	chr3	-	10897214	10900078	10897943	10900078			leucine-rich repeat family protein
gnl|UG|At#S18898422	gnl|UG|At#S18898422	chr3	+	1649266	1650059
At5g25910	At5g25910.1 RAFL09-28-A16	chr5	+	9038863	9041380	9038863	9041380			disease resistance family protein
gnl|UG|At#S18898422	gnl|UG|At#S18898422	chr3	+	1649266	1650059
At5g27060	At5g27060.1	chr5	-	9522537	9525410	9522537	9525410			disease resistance family protein
gnl|UG|At#S18898422	gnl|UG|At#S18898422	chr3	+	1649266	1650059
RAFL17-03-J22	RAFL17-03-J22	chr3	-	3450545	3453689
At2g34410	gnl|UG|At#S18898467	chr2	+	14525485	14529132	14525798	14529132			O-acetyltransferase family protein
At2g34420	At2g34420.1 At2g34420.2	chr2	-	14529294	14530647	14529795	14530592	Yes		chlorophyll A-B binding protein / LHCII type I (LHB1B2)
At2g20950	gnl|UG|At#S18898514	chr2	+	9010220	9013019	9010376	9012435			expressed protein
RAFL21-09-E16	RAFL21-09-E16	chr4	-	18025613	18028486
At2g34430	gnl|UG|At#S18898552	chr2	+	14531835	14532842	14531897	14532697			chlorophyll A-B binding protein / LHCII type I (LHB1B1)
gnl|UG|At#S18893165	gnl|UG|At#S18893165	chr2	+	14530175	14530584
gnl|UG|At#S18898581	gnl|UG|At#S18898581	chr5	-	24069091	24069367
At5g59970	At5g59970.1 RAFL15-21-O07 gnl|UG|At#S18910430	chr5	-	24163401	24163952	24163578	24163889			histone H4
gnl|UG|At#S18898618	gnl|UG|At#S18898618	chr2	-	6656535	6658345
At4g34220	At4g34220.1 RAFL04-10-P03	chr4	-	16381510	16384198	16381657	16384058			leucine-rich repeat transmembrane protein kinase, putative
At2g36750	gnl|UG|At#S18898705	chr2	-	15417541	15419117	15417610	15419085			UDP-glucoronosyl/UDP-glucosyl transferase family protein
RAFL17-44-C02	RAFL17-44-C02	chr2	+	15427959	15429046
gnl|UG|At#S18898733	gnl|UG|At#S18898733 gnl|UG|At#S18902305	chr5	-	58144	60031
At3g09070	At3g09070.1	chr3	-	2768697	2770942	2768885	2770942			glycine-rich protein
gnl|UG|At#S18898866	gnl|UG|At#S18898866	chr1	-	7610185	7611977
At1g21680	At1g21680.1 RAFL05-08-E02	chr1	+	7612994	7615328	7613017	7615137			expressed protein
gnl|UG|At#S18898866	gnl|UG|At#S18898866	chr1	-	7610185	7611977
At1g21680	gnl|UG|At#S18893656	chr1	+	7612994	7615328	7613017	7615137			expressed protein
At2g47115	gnl|UG|At#S18898885 At2g47115.1	chr2	-	19351738	19353991	19352446	19353934			expressed protein
At3g09790	At3g09790.1	chr3	-	3003867	3006197	3004116	3006011			polyubiquitin (UBQ8)
At2g47115	gnl|UG|At#S18898885 At2g47115.1	chr2	-	19351738	19353991	19352446	19353934			expressed protein
At5g20620	At5g20620.1	chr5	-	6973073	6974945	6973317	6974465			polyubiquitin (UBQ4)
At2g47115	gnl|UG|At#S18898885 At2g47115.1	chr2	-	19351738	19353991	19352446	19353934			expressed protein
RAFL06-74-P19	RAFL06-74-P19	chr4	+	2718186	2720073
At2g47115	gnl|UG|At#S18898885 At2g47115.1	chr2	-	19351738	19353991	19352446	19353934			expressed protein
At4g05320	RAFL07-10-D10 RAFL09-61-K16	chr4	+	2718168	2720305	2718557	2719951	Yes		polyubiquitin (UBQ10) (SEN3)
At2g47115	gnl|UG|At#S18898885	chr2	-	19351738	19353991	19352446	19353934			expressed protein
At1g65350	At1g65350.1	chr1	-	24280054	24280938	24280054	24280938			polyubiquitin, putative
At2g47115	gnl|UG|At#S18898885	chr2	-	19351738	19353991	19352446	19353934			expressed protein
At5g37640	At5g37640.1	chr5	-	14970012	14970980	14970012	14970980			polyubiquitin (UBQ9)
gnl|UG|At#S18898971	gnl|UG|At#S18898971	chr3	-	22060706	22062572
At2g43680	At2g43680.1 At2g43680.2 RAFL09-97-D24	chr2	+	18115428	18118904	18116379	18118664			calmodulin-binding family protein
At2g20725	gnl|UG|At#S18899020	chr2	-	8940657	8942568	8941194	8942507			CAAX amino terminal protease family protein
At2g20740	At2g20740.1 RAFL05-17-L24	chr2	+	8942688	8944591	8943794	8944373			expressed protein
gnl|UG|At#S18899114	gnl|UG|At#S18899114	chr2	-	6514504	6515878
At2g15080	At2g15080.1 At2g15080.2 RAFL07-16-C04	chr2	+	6540769	6544077	6540846	6543797			disease resistance family protein
gnl|UG|At#S18899114	gnl|UG|At#S18899114	chr2	-	6514504	6515878
At3g05650	At3g05650.1 RAFL08-09-C24	chr3	-	1645686	1648579	1645890	1648496			disease resistance family protein
gnl|UG|At#S18899114	gnl|UG|At#S18899114	chr2	-	6514504	6515878
At3g05660	At3g05660.1	chr3	-	1649267	1652007	1649356	1652007			disease resistance family protein
gnl|UG|At#S18899114	gnl|UG|At#S18899114	chr2	-	6514504	6515878
At3g11010	At3g11010.1	chr3	-	3450548	3453689	3450994	3453678			disease resistance family protein / LRR family protein
gnl|UG|At#S18899114	gnl|UG|At#S18899114	chr2	-	6514504	6515878
At3g11080	At3g11080.1	chr3	+	3470446	3473318	3470487	3473318			disease resistance family protein
gnl|UG|At#S18899114	gnl|UG|At#S18899114	chr2	-	6514504	6515878
At5g27060	At5g27060.1	chr5	-	9522537	9525410	9522537	9525410			disease resistance family protein
gnl|UG|At#S18899114	gnl|UG|At#S18899114	chr2	-	6514504	6515878
RAFL17-03-J22	RAFL17-03-J22	chr3	-	3450545	3453689
gnl|UG|At#S18899163	gnl|UG|At#S18899163	chr3	-	7666873	7668559
At4g15270	At4g15270.1	chr4	-	8716601	8717796	8716803	8717796			glucosyltransferase-related
gnl|UG|At#S18899163	gnl|UG|At#S18899163	chr3	-	7666873	7668559
At4g15280	At4g15280.1	chr4	+	8719182	8720618	8719182	8720618			UDP-glucoronosyl/UDP-glucosyl transferase family protein
gnl|UG|At#S18899163	gnl|UG|At#S18899163 gnl|UG|At#S18902438	chr3	-	7666873	7668559
At1g07250	At1g07250.1 RAFL05-07-O04 gnl|UG|At#S18895626	chr1	+	2225899	2227565	2225962	2227401			UDP-glucoronosyl/UDP-glucosyl transferase family protein
gnl|UG|At#S18899163	gnl|UG|At#S18899163 gnl|UG|At#S18902438	chr3	-	7666873	7668559
At2g29740	At2g29740.1 RAFL15-27-P16	chr2	+	12713787	12715444	12713824	12715248			UDP-glucoronosyl/UDP-glucosyl transferase family protein
gnl|UG|At#S18899163	gnl|UG|At#S18899163 gnl|UG|At#S18902438	chr3	-	7666873	7668559
At3g21750	At3g21750.1 RAFL09-11-D15	chr3	+	7664352	7666202	7664572	7665993			UDP-glucoronosyl/UDP-glucosyl transferase family protein
gnl|UG|At#S18899228	gnl|UG|At#S18899228	chr1	-	4761053	4761714
At2g03440	At2g03440.1 RAFL09-94-P13	chr2	-	1039202	1040115	1039406	1039969			nodulin-related
gnl|UG|At#S18899377	gnl|UG|At#S18899377	chr2	-	1823421	1824365
gnl|UG|At#S18893165	gnl|UG|At#S18893165	chr2	+	14530175	14530584
gnl|UG|At#S18899591	gnl|UG|At#S18899591 gnl|UG|At#S18899607	chr2	-	18666364	18667716				Yes
At2g45380	At2g45380.1	chr2	-	18706170	18710167	18706662	18710167			expressed protein
gnl|UG|At#S18899591	gnl|UG|At#S18899591 gnl|UG|At#S18899607	chr2	-	18666364	18667716				Yes
At4g34070	At4g34070.1	chr4	-	16323100	16326129	16323346	16326129			expressed protein
At2g36880	gnl|UG|At#S18899740	chr2	-	15486445	15488486	15486800	15487972			S-adenosylmethionine synthetase, putative
At3g17380	At3g17380.1	chr3	+	5950206	5953699	5950246	5952130			meprin and TRAF homology domain-containing protein / MATH domain-containing protein
gnl|UG|At#S18899801	gnl|UG|At#S18899801	chr3	-	17735373	17736019
At5g62860	At5g62860.1 RAFL17-40-M13	chr5	+	25249858	25251793	25249858	25251793			F-box family protein-related
gnl|UG|At#S18899934	gnl|UG|At#S18899934	chr4	+	7220174	7221743
At4g22810	At4g22810.1	chr4	+	11984151	11985713	11984443	11985417			DNA-binding protein-related
gnl|UG|At#S18899970	gnl|UG|At#S18899970	chr3	+	20427947	20429566
At2g37360	At2g37360.1	chr2	-	15680634	15682999	15680634	15682901			ABC transporter family protein
gnl|UG|At#S18899970	gnl|UG|At#S18899970	chr3	+	20427947	20429566
At2g39350	At2g39350.1 RAFL16-90-K23	chr2	-	16436774	16439635	16437252	16439474			ABC transporter family protein
gnl|UG|At#S18899970	gnl|UG|At#S18899970	chr3	+	20427947	20429566
At3g53510	At3g53510.1	chr3	-	19848191	19850840	19848280	19850499			ABC transporter family protein
gnl|UG|At#S18899970	gnl|UG|At#S18899970	chr3	+	20427947	20429566
At3g55100	At3g55100.1	chr3	-	20431267	20433317	20431329	20433317			ABC transporter family protein
gnl|UG|At#S18899970	gnl|UG|At#S18899970	chr3	+	20427947	20429566
At3g55110	At3g55110.1	chr3	-	20435570	20438354	20435743	20437869			ABC transporter family protein
gnl|UG|At#S18899970	gnl|UG|At#S18899970	chr3	+	20427947	20429566
At3g55130	At3g55130.1 RAFL05-07-N10	chr3	-	20444855	20447367	20445088	20447265			ABC transporter family protein
gnl|UG|At#S18899970	gnl|UG|At#S18899970	chr3	+	20427947	20429566
At2g37360	RAFL17-16-P15	chr2	-	15680634	15682999	15680634	15682901			ABC transporter family protein
gnl|UG|At#S18899987	gnl|UG|At#S18899987	chr2	+	18803088	18804457
At5g28463	At5g28463.1	chr5	+	10379450	10380101	10379450	10380101			hypothetical protein
gnl|UG|At#S18899989	gnl|UG|At#S18899989	chr2	+	18803088	18804466
At5g28463	At5g28463.1	chr5	+	10379450	10380101	10379450	10380101			hypothetical protein
gnl|UG|At#S18900078	gnl|UG|At#S18900078	chr2	+	18803074	18804417
At5g28463	At5g28463.1	chr5	+	10379450	10380101	10379450	10380101			hypothetical protein
gnl|UG|At#S18900349	gnl|UG|At#S18900349	chr2	+	1876967	1878216
At2g07170	At2g07170.1	chr2	+	2975562	2979125	2975562	2979125			expressed protein
gnl|UG|At#S18900359	gnl|UG|At#S18900359	chr1	+	5344551	5345293
At1g80340	At1g80340.1	chr1	-	30205585	30207092	30205587	30207055			gibberellin 3-beta-dioxygenase / gibberellin 3 beta-hydroxylase (GA4H)
gnl|UG|At#S18900598	gnl|UG|At#S18900598	chr1	+	8827175	8828815
At1g24822	At1g24822.1	chr1	-	8774984	8777869	8774984	8777869			expressed protein
gnl|UG|At#S18900598	gnl|UG|At#S18900598	chr1	+	8827175	8828815
At1g25097	At1g25097.1	chr1	-	8811892	8814775	8811892	8814775			expressed protein
gnl|UG|At#S18900664	gnl|UG|At#S18900664	chr1	+	7106154	7107967
At1g76210	At1g76210.1	chr1	-	28599844	28600776	28600096	28600776			expressed protein
gnl|UG|At#S18900672	gnl|UG|At#S18900672	chr2	+	18803074	18804436
At5g28463	At5g28463.1	chr5	+	10379450	10380101	10379450	10380101			hypothetical protein
gnl|UG|At#S18900823	gnl|UG|At#S18900823	chr2	+	10326705	10327383
At4g30980	At4g30980.1	chr4	-	15079249	15081612	15079495	15081612			basic helix-loop-helix (bHLH) family protein
At2g15040	gnl|UG|At#S18900858	chr2	+	6514605	6519671	6514605	6519671			pseudogene, disease resistance protein-related
gnl|UG|At#S18898422	gnl|UG|At#S18898422	chr3	+	1649266	1650059
gnl|UG|At#S18901147	gnl|UG|At#S18901147 gnl|UG|At#S18911259	chr4	+	17813755	17815172
At2g22680	At2g22680.1 RAFL09-92-M23	chr2	+	9652393	9654671	9652513	9654564			zinc finger (C3HC4-type RING finger) family protein
gnl|UG|At#S18901264	gnl|UG|At#S18901264	chr2	-	10551924	10556423
At2g24710	At2g24710.1	chr2	-	10523959	10527628	10523959	10527628			glutamate receptor family protein (GLR2.3)
gnl|UG|At#S18901264	gnl|UG|At#S18901264	chr2	-	10551924	10556423
At2g24720	At2g24720.1	chr2	-	10529862	10532919	10529862	10532919			glutamate receptor family protein (GLR2.2)
At2g02400	gnl|UG|At#S18901266	chr2	-	631266	632574	631412	632448			cinnamoyl-CoA reductase family
At2g18480	gnl|UG|At#S18898677	chr2	-	8016664	8018325	8016664	8018325			mannitol transporter, putative
gnl|UG|At#S18901338	gnl|UG|At#S18901338	chr3	+	23101258	23101675
At2g47390	At2g47390.1 gnl|UG|At#S18914175	chr2	-	19448742	19453435	19449348	19453323			expressed protein
gnl|UG|At#S18901503	gnl|UG|At#S18901503	chr3	+	23101258	23101675
At2g47390	At2g47390.1	chr2	-	19448742	19453435	19449348	19453323			expressed protein
gnl|UG|At#S18901522	gnl|UG|At#S18901522	chr3	-	6465830	6466605
At1g49200	At1g49200.1	chr1	+	18201895	18202836	18201966	18202646			zinc finger (C3HC4-type RING finger) family protein
gnl|UG|At#S18901522	gnl|UG|At#S18901522	chr3	-	6465830	6466605
gnl|UG|At#S18896326	gnl|UG|At#S18896326	chr1	+	18201907	18202836
gnl|UG|At#S18901522	gnl|UG|At#S18901522	chr3	-	6465830	6466605
RAFL04-20-P22	RAFL04-20-P22	chr1	+	18201894	18202834
gnl|UG|At#S18901525	gnl|UG|At#S18901525	chr3	-	22666854	22667574
At5g53740	At5g53740.1	chr5	+	21828859	21832134	21828859	21832134			hypothetical protein
gnl|UG|At#S18901525	gnl|UG|At#S18901525	chr3	-	22666854	22667574
At5g53905	At5g53905.1	chr5	-	21905374	21906480	21905374	21906480			expressed protein
gnl|UG|At#S18901574	gnl|UG|At#S18901574	chr3	-	21045530	21046998
At2g41120	At2g41120.1	chr2	-	17147973	17149497	17148532	17149497			expressed protein
gnl|UG|At#S18901644	gnl|UG|At#S18901644	chr1	+	8798415	8800515
At1g24822	At1g24822.1	chr1	-	8774984	8777869	8774984	8777869			expressed protein
gnl|UG|At#S18901644	gnl|UG|At#S18901644	chr1	+	8798415	8800515
At1g25097	At1g25097.1	chr1	-	8811892	8814775	8811892	8814775			expressed protein
gnl|UG|At#S18901644	gnl|UG|At#S18901644	chr1	+	8798415	8800515
At1g25170	At1g25170.1	chr1	-	8826270	8829153	8826270	8829153			expressed protein
gnl|UG|At#S18901657	gnl|UG|At#S18901657	chr3	-	9723983	9724383
At3g16250	At3g16250.1	chr3	-	5506268	5508420	5507097	5508326			ferredoxin-related
At3g55020	gnl|UG|At#S18901667	chr3	-	20399846	20405888	20400255	20405690	Yes		RabGAP/TBC domain-containing protein
At2g37290	At2g37290.1	chr2	-	15664014	15668414	15664014	15668414			RabGAP/TBC domain-containing protein
At3g55020	gnl|UG|At#S18901667	chr3	-	20399846	20405888	20400255	20405690	Yes		RabGAP/TBC domain-containing protein
At2g39280	At2g39280.1	chr2	-	16408837	16413728	16408837	16413728			RabGAP/TBC domain-containing protein
At3g13110	gnl|UG|At#S18902108 gnl|UG|At#S18902292	chr3	-	4214624	4216309	4214946	4216121			serine O-acetyltransferase (SAT-1)
RAFL17-31-G10	RAFL17-31-G10	chr1	-	20915780	20917077
gnl|UG|At#S18902245	gnl|UG|At#S18902245	chr3	-	6957091	6957682
RAFL09-59-F08	RAFL09-59-F08	chr3	+	16508767	16509890
gnl|UG|At#S18899163	gnl|UG|At#S18902438	chr3	-	7666873	7668559
At3g21780	At3g21780.1	chr3	-	7675058	7676353	7675058	7676353			UDP-glucoronosyl/UDP-glucosyl transferase family protein
gnl|UG|At#S18899163	gnl|UG|At#S18902438	chr3	-	7666873	7668559
At3g21790	At3g21790.1	chr3	-	7676934	7678421	7676934	7678421			UDP-glucoronosyl/UDP-glucosyl transferase family protein
gnl|UG|At#S18899163	gnl|UG|At#S18902438	chr3	-	7666873	7668559
At3g21800	At3g21800.1	chr3	-	7680113	7681692	7680250	7681692			UDP-glucoronosyl/UDP-glucosyl transferase family protein
gnl|UG|At#S18899163	gnl|UG|At#S18902438	chr3	-	7666873	7668559
At4g15260	At4g15260.1 RAFL17-44-B21 gnl|UG|At#S18905914 gnl|UG|At#S18907680	chr4	+	8713689	8715339	8714065	8715144			UDP-glucoronosyl/UDP-glucosyl transferase family protein
gnl|UG|At#S18902439	gnl|UG|At#S18902439	chr3	-	4144673	4145880
At1g56010	At1g56010.1 At1g56010.2	chr1	-	20950236	20952906	20950517	20951392			transcription activator NAC1 (NAC1)
gnl|UG|At#S18902447	gnl|UG|At#S18902447	chr1	-	12960336	12961264
At1g33860	At1g33860.1	chr1	+	12294374	12295285	12294374	12295285			hypothetical protein
gnl|UG|At#S18902504	gnl|UG|At#S18902504	chr4	-	11150161	11151772
At5g44410	At5g44410.1	chr5	-	17908449	17910080	17908473	17910080			FAD-binding domain-containing protein
gnl|UG|At#S18902504	gnl|UG|At#S18902504	chr4	-	11150161	11151772
At5g44440	At5g44440.1 RAFL09-97-E23	chr5	-	17927784	17929539	17927921	17929522			FAD-binding domain-containing protein
gnl|UG|At#S18902504	gnl|UG|At#S18902504	chr4	-	11150161	11151772
At5g44417	RAFL16-94-N17	chr5	-	17919059	17920573	17919059	17920573			pseudogene, similar to CPRD2
gnl|UG|At#S18902523	gnl|UG|At#S18902523	chr3	-	10393911	10399412
At4g03940	At4g03940.1	chr4	+	1873622	1875231	1873622	1875231			expressed protein
At3g21580	gnl|UG|At#S18902555	chr3	-	7601975	7603892	7602015	7602976		Yes	expressed protein
At3g23260	At3g23260.1	chr3	+	8313341	8314429	8313341	8314429			F-box family protein
gnl|UG|At#S18902559	gnl|UG|At#S18902559	chr5	-	2202830	2203997
At5g58420	At5g58420.1 RAFL02-02-F05 RAFL09-70-D15 gnl|UG|At#S18911404 gnl|UG|At#S18911443 gnl|UG|At#S18911655 gnl|UG|At#S18911687 gnl|UG|At#S18911791 gnl|UG|At#S18911951	chr5	+	23636732	23638320	23636825	23638122			40S ribosomal protein S4 (RPS4D)
At3g61790	gnl|UG|At#S18902575	chr3	-	22882768	22884665	22882949	22884518			seven in absentia (SINA) family protein
RAFL19-47-B19	RAFL19-47-B19	chr4	-	13884050	13884676
gnl|UG|At#S18902689	gnl|UG|At#S18902689	chr1	-	116993	118575
At3g61820	At3g61820.1 RAFL05-02-M09 gnl|UG|At#S18902997	chr3	-	22890779	22892605	22891049	22892500			aspartyl protease family protein
At3g43510	gnl|UG|At#S18902699	chr3	-	15414860	15416366	15414860	15416366			copia-like retrotransposon family
gnl|UG|At#S18898409	gnl|UG|At#S18898409	chr4	+	421972	423258
At3g61790	gnl|UG|At#S18902771	chr3	-	22882768	22884665	22882949	22884518			seven in absentia (SINA) family protein
RAFL19-47-B19	RAFL19-47-B19	chr4	-	13884050	13884676
At3g13910	gnl|UG|At#S18902785	chr3	-	4590926	4591490	4591131	4591439			expressed protein
At1g17500	At1g17500.1	chr1	+	6018750	6023496	6018750	6023194			haloacid dehalogenase-like hydrolase family protein
At3g13910	gnl|UG|At#S18902785	chr3	-	4590926	4591490	4591131	4591439			expressed protein
At1g72700	At1g72700.1	chr1	+	27370572	27375395	27370572	27375153			haloacid dehalogenase-like hydrolase family protein
gnl|UG|At#S18902789	gnl|UG|At#S18902789	chr5	-	26767099	26768448
At3g50340	At3g50340.1 gnl|UG|At#S18902536 gnl|UG|At#S18902636 gnl|UG|At#S18903291	chr3	-	18676076	18677654	18676315	18677526			expressed protein
gnl|UG|At#S18902789	gnl|UG|At#S18902789	chr5	-	26767099	26768448
At3g50340	gnl|UG|At#S18902497	chr3	-	18676076	18677654	18676315	18677526			expressed protein
gnl|UG|At#S18902789	gnl|UG|At#S18902789	chr5	-	26767099	26768448
At3g50340	gnl|UG|At#S18902676	chr3	-	18676076	18677654	18676315	18677526			expressed protein
gnl|UG|At#S18903283	gnl|UG|At#S18903283	chr3	-	14888942	14889250
At5g20500	At5g20500.1	chr5	+	6938600	6940269	6938654	6939667			glutaredoxin, putative
gnl|UG|At#S18903283	gnl|UG|At#S18903283	chr3	-	14888942	14889250
At5g26200	At5g26200.1	chr5	+	9157145	9158780	9157271	9158299			mitochondrial substrate carrier family protein
gnl|UG|At#S18903436	gnl|UG|At#S18903436	chr4	-	8344427	8345153
At2g37060	At2g37060.1 At2g37060.2 RAFL02-09-B19 gnl|UG|At#S18900369 gnl|UG|At#S18900370 gnl|UG|At#S18900424	chr2	+	15583137	15584945	15583415	15584739			CCAAT-box binding transcription factor, putative
gnl|UG|At#S18903436	gnl|UG|At#S18903436	chr4	-	8344427	8345153
At3g53340	At3g53340.1	chr3	-	19785360	19786969	19785360	19786969			CCAAT-box binding transcription factor, putative
gnl|UG|At#S18903436	gnl|UG|At#S18903436	chr4	-	8344427	8345153
At5g47640	At5g47640.1 RAFL05-05-J07 gnl|UG|At#S18911691 gnl|UG|At#S18912704	chr5	+	19326453	19327494	19326640	19327212			CCAAT-box binding transcription factor subunit B (NF-YB) (HAP3 ) (AHAP3) family (Hap3b)
gnl|UG|At#S18903470	gnl|UG|At#S18903470	chr5	-	7955644	7956283
At2g45330	At2g45330.1	chr2	+	18693451	18695109	18693510	18694948			tRNA 2'phosphotransferase, putative
gnl|UG|At#S18903586	gnl|UG|At#S18903586	chr2	+	14529709	14530628
At2g05070	At2g05070.1 gnl|UG|At#S18899178	chr2	-	1799231	1800386	1799433	1800326			chlorophyll A-B binding protein / LHCII type II (LHCB2.2)
gnl|UG|At#S18903586	gnl|UG|At#S18903586	chr2	+	14529709	14530628
At2g05100	At2g05100.1 RAFL04-14-C14 RAFL06-73-H01 gnl|UG|At#S18899113 gnl|UG|At#S18899121 gnl|UG|At#S18899608 gnl|UG|At#S18899734 gnl|UG|At#S18899780 gnl|UG|At#S18899781 gnl|UG|At#S18901224	chr2	-	1823237	1824389	1823446	1824328			chlorophyll A-B binding protein / LHCII type II (LHCB2.1) (LHCB2.3)
gnl|UG|At#S18903586	gnl|UG|At#S18903586	chr2	+	14529709	14530628
At3g27690	At3g27690.1 RAFL05-11-L07	chr3	+	10257184	10258248	10257239	10258158			chlorophyll A-B binding protein (LHCB2:4)
gnl|UG|At#S18903586	gnl|UG|At#S18903586	chr2	+	14529709	14530628
gnl|UG|At#S18893155	gnl|UG|At#S18893155	chr1	+	10475168	10478991
gnl|UG|At#S18903586	gnl|UG|At#S18903586	chr2	+	14529709	14530628
gnl|UG|At#S18899377	gnl|UG|At#S18899377	chr2	-	1823421	1824365
gnl|UG|At#S18903586	gnl|UG|At#S18903586	chr2	+	14529709	14530628
gnl|UG|At#S18899637	gnl|UG|At#S18899637	chr2	-	1799375	1800375
gnl|UG|At#S18903586	gnl|UG|At#S18903586	chr2	+	14529709	14530628
gnl|UG|At#S18899639	gnl|UG|At#S18899639	chr2	-	1799400	1800369
gnl|UG|At#S18903586	gnl|UG|At#S18903586	chr2	+	14529709	14530628
gnl|UG|At#S18899789	gnl|UG|At#S18899789	chr2	-	1799348	1800374
gnl|UG|At#S18903586	gnl|UG|At#S18903586	chr2	+	14529709	14530628
gnl|UG|At#S18901238	gnl|UG|At#S18901238	chr2	-	1799341	1800362
gnl|UG|At#S18903586	gnl|UG|At#S18903586	chr2	+	14529709	14530628
RAFL06-72-O06	RAFL06-72-O06	chr2	-	1823354	1824382
gnl|UG|At#S18903586	gnl|UG|At#S18903586	chr2	+	14529709	14530628
RAFL09-06-E05	RAFL09-06-E05	chr2	-	1799332	1800386
gnl|UG|At#S18903586	gnl|UG|At#S18903586	chr2	+	14529709	14530628
RAFL09-23-D09	RAFL09-23-D09	chr2	-	1799359	1800384
gnl|UG|At#S18903653	gnl|UG|At#S18903653	chr3	+	17899155	17900722
At3g48330	At3g48330.1 At3g48330.2	chr3	-	17903400	17904960	17903954	17904960			protein-L-isoaspartate O-methyltransferase / PIMT (PCM)
gnl|UG|At#S18903683	gnl|UG|At#S18903683 gnl|UG|At#S18907414	chr1	+	29455664	29457251
At1g22360	At1g22360.1 RAFL08-18-P08	chr1	-	7894847	7897580	7895057	7897516			UDP-glucoronosyl/UDP-glucosyl transferase family protein
gnl|UG|At#S18903683	gnl|UG|At#S18903683 gnl|UG|At#S18907414	chr1	+	29455664	29457251
At1g22370	At1g22370.2	chr1	-	7898002	7899868	7898105	7899034			UDP-glucoronosyl/UDP-glucosyl transferase family protein
gnl|UG|At#S18903683	gnl|UG|At#S18903683 gnl|UG|At#S18907414	chr1	+	29455664	29457251
At1g22380	At1g22380.1	chr1	-	7900511	7902321	7900511	7902321			UDP-glucoronosyl/UDP-glucosyl transferase family protein
gnl|UG|At#S18904126	gnl|UG|At#S18904126 gnl|UG|At#S18908668	chr2	+	12307482	12309113
At1g07740	At1g07740.1	chr1	-	2397439	2400505	2399114	2400493			pentatricopeptide (PPR) repeat-containing protein
gnl|UG|At#S18904126	gnl|UG|At#S18904126 gnl|UG|At#S18908668	chr2	+	12307482	12309113
RAFL11-01-O19	RAFL11-01-O19	chr1	-	2397439	2400505
At3g57340	gnl|UG|At#S18904156	chr3	+	21229951	21231463	21230153	21231256	Yes		DNAJ heat shock N-terminal domain-containing protein
At5g05760	At5g05760.1	chr5	-	1727473	1731022	1729112	1730904			syntaxin 31 (SYP31) / SED5
At3g44720	gnl|UG|At#S18904191 gnl|UG|At#S18903910 gnl|UG|At#S18904010 gnl|UG|At#S18904081 gnl|UG|At#S18904468 gnl|UG|At#S18904681 At3g44720.1 RAFL09-06-P05	chr3	+	16282639	16284331	16282746	16284020			prephenate dehydratase family protein
RAFL19-64-O15	RAFL19-64-O15	chr5	-	7524344	7525851
At3g03320	gnl|UG|At#S18904239	chr3	+	781722	783471	781879	783296			expressed protein
RAFL15-09-P04	RAFL15-09-P04	chr3	+	792262	797042
gnl|UG|At#S18904351	gnl|UG|At#S18904351	chr4	+	18393918	18394772
At2g21990	At2g21990.1	chr2	-	9366436	9367744	9366653	9367411			expressed protein
gnl|UG|At#S18904712	gnl|UG|At#S18904712	chr4	+	13307469	13308962
At1g66530	At1g66530.1 RAFL05-01-E12	chr1	-	24822574	24826005	24822727	24825940			arginyl-tRNA synthetase, putative / arginine--tRNA ligase, putative
At3g48240	gnl|UG|At#S18904819	chr3	+	17878366	17878992	17878366	17878992			octicosapeptide/Phox/Bem1p (PB1) domain-containing protein
gnl|UG|At#S18895353	gnl|UG|At#S18895353	chr5	-	25340171	25341106
gnl|UG|At#S18904878	gnl|UG|At#S18904878	chr3	+	20513603	20514763
At1g62600	At1g62600.1	chr1	+	23183142	23185623	23183207	23185076			flavin-containing monooxygenase family protein / FMO family protein
gnl|UG|At#S18905036	gnl|UG|At#S18905036	chr3	+	19064437	19064980
At3g51340	At3g51340.1	chr3	-	19067992	19070731	19067992	19070731			aspartyl protease family protein
gnl|UG|At#S18905609	gnl|UG|At#S18905609	chr1	+	8827228	8829310
At1g24822	At1g24822.1	chr1	-	8774984	8777869	8774984	8777869			expressed protein
gnl|UG|At#S18905609	gnl|UG|At#S18905609	chr1	+	8827228	8829310
At1g25097	At1g25097.1	chr1	-	8811892	8814775	8811892	8814775			expressed protein
gnl|UG|At#S18905980	gnl|UG|At#S18905980	chr4	-	16136699	16137962
At1g72220	At1g72220.1 RAFL06-77-M15	chr1	-	27187943	27189492	27188050	27189291			zinc finger (C3HC4-type RING finger) family protein
gnl|UG|At#S18905980	gnl|UG|At#S18905980	chr4	-	16136699	16137962
At5g17600	At5g17600.1	chr5	-	5799907	5801149	5800031	5801119			zinc finger (C3HC4-type RING finger) family protein
gnl|UG|At#S18906083	gnl|UG|At#S18906083	chr1	-	12188516	12190348
At1g33600	At1g33600.1 gnl|UG|At#S18896502 gnl|UG|At#S18897257	chr1	+	12180756	12182305	12180756	12182192			leucine-rich repeat family protein
gnl|UG|At#S18906083	gnl|UG|At#S18906083	chr1	-	12188516	12190348
At2g26380	At2g26380.1	chr2	-	11233693	11235135	11233693	11235135			disease resistance protein-related / LRR protein-related
gnl|UG|At#S18906150	gnl|UG|At#S18906150	chr4	-	17944375	17947064
At4g37685	At4g37685.1	chr4	+	17705043	17706083	17705043	17706083			hypothetical protein
RAFL21-11-P14	gnl|UG|At#S18906274	chr1	-	28259098	28260812
At1g75290	At1g75290.1	chr1	+	28257496	28258947	28257551	28258834			isoflavone reductase, putative
At4g00110	gnl|UG|At#S18906279 gnl|UG|At#S18906354 gnl|UG|At#S18906412 At4g00110.1	chr4	-	38504	40189	38702	39994			NAD-dependent epimerase/dehydratase family protein
RAFL21-19-I10	RAFL21-19-I10 RAFL21-19-I10 gnl|UG|At#S18903183 gnl|UG|At#S18903183	chr2	-	18689181	18690884
At4g34555	gnl|UG|At#S18906371	chr4	-	16504235	16505477	16504386	16505344			40S ribosomal protein S25, putative
At2g16365	At2g16365.1 At2g16365.2 RAFL05-10-P04	chr2	+	7081444	7086601	7082022	7086263			F-box family protein
gnl|UG|At#S18906417	gnl|UG|At#S18906417	chr1	-	5149246	5151085
At2g01570	At2g01570.1	chr2	-	255248	257549	255580	257343			gibberellin response modulator (RGA1) / gibberellin-responsive modulator
gnl|UG|At#S18906574	gnl|UG|At#S18906574	chr4	-	8176318	8178124
At4g14180	At4g14180.1	chr4	+	8178325	8183510	8178325	8183510			expressed protein
At4g12250	gnl|UG|At#S18906717	chr4	-	7288793	7290896	7289532	7290842			NAD-dependent epimerase/dehydratase family protein
RAFL21-19-I10	RAFL21-19-I10 gnl|UG|At#S18903183	chr2	-	18689181	18690884
At4g32410	gnl|UG|At#S18906874	chr4	-	15640626	15646671	15641015	15646394			cellulose synthase, catalytic subunit, putative
At5g17410	At5g17410.1 At5g17410.2	chr5	+	5730612	5737366	5730653	5736417	Yes		tubulin family protein
gnl|UG|At#S18906898	gnl|UG|At#S18906898	chr5	-	7169543	7170560
At5g21105	At5g21105.1 RAFL05-09-O03 RAFL08-08-J24 RAFL08-11-P16 RAFL08-13-A06 gnl|UG|At#S18911204	chr5	+	7172777	7177749	7172777	7177412			L-ascorbate oxidase, putative
At4g30440	gnl|UG|At#S18906970	chr4	-	14881861	14883486	14881982	14883271			NAD-dependent epimerase/dehydratase family protein
RAFL21-19-I10	RAFL21-19-I10 gnl|UG|At#S18903183	chr2	-	18689181	18690884
At4g34950	gnl|UG|At#S18907009	chr4	-	16642321	16644823	16642549	16644764			nodulin family protein
gnl|UG|At#S18898401	gnl|UG|At#S18898401	chr2	+	7226188	7226751
gnl|UG|At#S18907080	gnl|UG|At#S18907080	chr2	+	12944427	12946718
At4g18700	At4g18700.1 RAFL05-11-I11	chr4	-	10288809	10290861	10289121	10290590			CBL-interacting protein kinase 12 (CIPK12)
gnl|UG|At#S18907080	gnl|UG|At#S18907080	chr2	+	12944427	12946718
At5g45810	At5g45810.1	chr5	+	18602169	18603620	18602169	18603620			CBL-interacting protein kinase 19 (CIPK19)
gnl|UG|At#S18907095	gnl|UG|At#S18907095	chr5	+	25827523	25828959
At5g09700	At5g09700.1	chr5	-	3003721	3005129	3003721	3005129			glycosyl hydrolase family 3 protein
gnl|UG|At#S18907098	gnl|UG|At#S18907098	chr4	+	2718197	2720048
At2g47115	At2g47115.1 gnl|UG|At#S18898885	chr2	-	19351738	19353991	19352446	19353934			expressed protein
gnl|UG|At#S18907272	gnl|UG|At#S18907272	chr3	+	21421502	21422802
At2g42300	At2g42300.1 RAFL09-25-G20 gnl|UG|At#S18912876	chr2	+	17628249	17631916	17628620	17631713			basic helix-loop-helix (bHLH) family protein
gnl|UG|At#S18907272	gnl|UG|At#S18907272	chr3	+	21421502	21422802
gnl|UG|At#S18898059	gnl|UG|At#S18898059	chr2	+	17628255	17631769
gnl|UG|At#S18907272	gnl|UG|At#S18907272	chr3	+	21421502	21422802
At2g42300	gnl|UG|At#S18900482	chr2	+	17628249	17631916	17628620	17631713			basic helix-loop-helix (bHLH) family protein
gnl|UG|At#S18907277	gnl|UG|At#S18907277	chr1	+	25717364	25718669
At1g25450	gnl|UG|At#S18892739	chr1	-	8938466	8940374	8938666	8940269			very-long-chain fatty acid condensing enzyme, putative
gnl|UG|At#S18907342	gnl|UG|At#S18907342	chr4	+	2718200	2720013
At2g47115	gnl|UG|At#S18898885	chr2	-	19351738	19353991	19352446	19353934			expressed protein
gnl|UG|At#S18903683	gnl|UG|At#S18907414	chr1	+	29455664	29457251
At1g22340	At1g22340.1	chr1	-	7890453	7892079	7890453	7892079			UDP-glucoronosyl/UDP-glucosyl transferase family protein
gnl|UG|At#S18903683	gnl|UG|At#S18907414	chr1	+	29455664	29457251
At1g22400	At1g22400.1 RAFL09-62-I18 gnl|UG|At#S18895159	chr1	-	7903649	7906662	7903840	7906596			UDP-glucoronosyl/UDP-glucosyl transferase family protein
gnl|UG|At#S18907766	gnl|UG|At#S18907766	chr5	+	26948092	26949742
At4g37610	At4g37610.1 RAFL21-43-D23 gnl|UG|At#S18907992	chr4	-	17670475	17672334	17670600	17671986			TAZ zinc finger family protein / BTB/POZ domain-containing protein
At4g13940	gnl|UG|At#S18907930	chr4	+	8054857	8057134	8054926	8056671			adenosylhomocysteinase / S-adenosyl-L-homocysteine hydrolase / AdoHcyase (SAHH)
gnl|UG|At#S18904157	gnl|UG|At#S18904157	chr3	+	8587878	8588903
At5g52110	gnl|UG|At#S18908522	chr5	-	21189647	21191211	21189879	21191179			expressed protein
At5g52100	At5g52100.1	chr5	+	21187371	21189571	21187429	21189333			dihydrodipicolinate reductase family protein
gnl|UG|At#S18908796	gnl|UG|At#S18908796	chr1	+	28878199	28879614
At1g76880	At1g76880.1	chr1	+	28870488	28873119	28870488	28872825			trihelix DNA-binding protein, putative
gnl|UG|At#S18908816	gnl|UG|At#S18908816	chr1	+	22307705	22308825
At1g60500	At1g60500.1	chr1	+	22295247	22297629	22295247	22297487			dynamin family protein
gnl|UG|At#S18908816	gnl|UG|At#S18908816	chr1	+	22307705	22308825
At1g60530	At1g60530.1 RAFL09-09-M07	chr1	+	22303462	22304832	22303462	22304832			dynamin family protein
At5g13580	gnl|UG|At#S18909228 At5g13580.1 RAFL15-09-L16	chr5	+	4370695	4373204	4370882	4373065			ABC transporter family protein
gnl|UG|At#S18899970	gnl|UG|At#S18899970	chr3	+	20427947	20429566
gnl|UG|At#S18909568	gnl|UG|At#S18909568	chr1	-	2225879	2227344
At1g07260	At1g07260.1 gnl|UG|At#S18893070 gnl|UG|At#S18893691 gnl|UG|At#S18894414 gnl|UG|At#S18895181	chr1	-	2227593	2229318	2227747	2229177			UDP-glucoronosyl/UDP-glucosyl transferase family protein
gnl|UG|At#S18909568	gnl|UG|At#S18909568	chr1	-	2225879	2227344
At2g29740	At2g29740.1 RAFL15-27-P16	chr2	+	12713787	12715444	12713824	12715248			UDP-glucoronosyl/UDP-glucosyl transferase family protein
gnl|UG|At#S18909568	gnl|UG|At#S18909568	chr1	-	2225879	2227344
At2g29750	At2g29750.1	chr2	+	12716804	12718773	12716979	12718424			UDP-glucoronosyl/UDP-glucosyl transferase family protein
gnl|UG|At#S18909568	gnl|UG|At#S18909568	chr1	-	2225879	2227344
At3g21760	At3g21760.1 RAFL09-14-C10 RAFL09-50-P22 RAFL09-95-I23 gnl|UG|At#S18903744 gnl|UG|At#S18905734	chr3	+	7667034	7668731	7667106	7668563			UDP-glucoronosyl/UDP-glucosyl transferase family protein
gnl|UG|At#S18909568	gnl|UG|At#S18909568	chr1	-	2225879	2227344
At1g07240	gnl|UG|At#S18897316	chr1	+	2223690	2225447	2223888	2225330			UDP-glucoronosyl/UDP-glucosyl transferase family protein
gnl|UG|At#S18909635	gnl|UG|At#S18909635	chr4	-	2719074	2720092
At1g23410	At1g23410.1	chr1	+	8314913	8315520	8314929	8315399			ubiquitin extension protein, putative / 40S ribosomal protein S27A (RPS27aA)
gnl|UG|At#S18909635	gnl|UG|At#S18909635	chr4	-	2719074	2720092
At1g31340	At1g31340.1	chr1	-	11217865	11219437	11218057	11219398			ubiquitin family protein
gnl|UG|At#S18909635	gnl|UG|At#S18909635	chr4	-	2719074	2720092
At1g55060	At1g55060.1	chr1	+	20553200	20553892	20553200	20553892			polyubiquitin (UBQ12)
gnl|UG|At#S18909635	gnl|UG|At#S18909635	chr4	-	2719074	2720092
At2g35635	At2g35635.1 RAFL05-16-K01 RAFL19-95-A01	chr2	+	14988073	14989195	14988123	14989022			ubiquitin family protein
gnl|UG|At#S18909635	gnl|UG|At#S18909635	chr4	-	2719074	2720092
At2g36170	At2g36170.1 RAFL09-16-H10	chr2	+	15179196	15180358	15179232	15180125			ubiquitin extension protein 2 (UBQ2) / 60S ribosomal protein L40 (RPL40A)
gnl|UG|At#S18909635	gnl|UG|At#S18909635	chr4	-	2719074	2720092
At2g47110	At2g47110.1 RAFL02-05-J09	chr2	+	19351738	19352366	19351771	19352244			ubiquitin extension protein 6 (UBQ6) / 40S ribosomal protein S27A (RPS27aB)
gnl|UG|At#S18909635	gnl|UG|At#S18909635	chr4	-	2719074	2720092
At3g09790	At3g09790.1	chr3	-	3003867	3006197	3004116	3006011			polyubiquitin (UBQ8)
gnl|UG|At#S18909635	gnl|UG|At#S18909635	chr4	-	2719074	2720092
At3g52590	At3g52590.1 RAFL05-05-K13 gnl|UG|At#S18904871	chr3	+	19516614	19517910	19516646	19517659			ubiquitin extension protein 1 (UBQ1) / 60S ribosomal protein L40 (RPL40B)
gnl|UG|At#S18909635	gnl|UG|At#S18909635	chr4	-	2719074	2720092
At3g62250	At3g62250.1 RAFL06-77-O18	chr3	+	23048069	23048772	23048113	23048586			ubiquitin extension protein 5 (UBQ5) / 40S ribosomal protein S27A (RPS27aC)
gnl|UG|At#S18909635	gnl|UG|At#S18909635	chr4	-	2719074	2720092
At5g37640	At5g37640.1	chr5	-	14970012	14970980	14970012	14970980			polyubiquitin (UBQ9)
gnl|UG|At#S18909795	gnl|UG|At#S18909795	chr4	-	7857992	7859687
At1g64780	At1g64780.1 RAFL09-06-F12 gnl|UG|At#S18893405 gnl|UG|At#S18893695 gnl|UG|At#S18894432	chr1	-	24064433	24066293	24064684	24066228			ammonium transporter 1, member 2 (AMT1.2)
gnl|UG|At#S18909795	gnl|UG|At#S18909795	chr4	-	7857992	7859687
At3g24300	At3g24300.1	chr3	-	8805638	8807395	8805865	8807361			ammonium transporter 1, member 3 (AMT1.3)
gnl|UG|At#S18909795	gnl|UG|At#S18909795	chr4	-	7857992	7859687
At4g28700	At4g28700.1	chr4	+	14161687	14163201	14161687	14163201			ammonium transporter, putative
gnl|UG|At#S18909835	gnl|UG|At#S18909835 gnl|UG|At#S18914072	chr5	-	7138863	7139636
gnl|UG|At#S18898345	gnl|UG|At#S18898345	chr2	+	9728338	9728993
At5g58650	gnl|UG|At#S18909935	chr5	-	23716934	23717452	23717105	23717412			expressed protein
At3g47300	At3g47300.1	chr3	-	17439496	17440540	17439670	17440540			selenoprotein-related
gnl|UG|At#S18909938	gnl|UG|At#S18909938	chr5	-	6493712	6495070
At5g14980	At5g14980.1	chr5	+	4849603	4850586	4849603	4850586			esterase/lipase/thioesterase family protein
gnl|UG|At#S18910019	gnl|UG|At#S18910019	chr5	-	7139130	7139672
gnl|UG|At#S18898345	gnl|UG|At#S18898345	chr2	+	9728338	9728993
gnl|UG|At#S18910237	gnl|UG|At#S18910237	chr5	-	58011	59824
At3g09070	At3g09070.1	chr3	-	2768697	2770942	2768885	2770942			glycine-rich protein
gnl|UG|At#S18910254	gnl|UG|At#S18910254	chr5	-	1238921	1240220
At3g10470	At3g10470.1 gnl|UG|At#S18903685	chr3	+	3260356	3261849	3260429	3261625			zinc finger (C2H2 type) family protein
gnl|UG|At#S18910296	gnl|UG|At#S18910296	chr1	-	2410257	2411931				Yes
At5g05580	At5g05580.1	chr5	+	1664148	1666891	1664332	1666346			omega-3 fatty acid desaturase, chloroplast, temperature-sensitive (FAD8)
gnl|UG|At#S18910331	gnl|UG|At#S18910331	chr3	-	7353909	7355345
At3g20980	At3g20980.1	chr3	+	7355969	7357972	7355969	7357972			hypothetical protein
gnl|UG|At#S18910331	gnl|UG|At#S18910331	chr3	-	7353909	7355345
At3g21000	At3g21000.1	chr3	+	7363927	7365144	7363927	7365144			expressed protein
gnl|UG|At#S18910551	gnl|UG|At#S18910551	chr4	-	18022976	18025237
At5g05320	At5g05320.1	chr5	-	1575007	1576732	1575094	1576680			monooxygenase, putative (MO3)
At5g39760	gnl|UG|At#S18911044 gnl|UG|At#S18911792 At5g39760.1 RAFL09-38-O18	chr5	+	15928644	15930058	15928771	15929775		Yes	zinc finger homeobox protein-related / ZF-HD homeobox protein-related
RAFL16-72-M15	RAFL16-72-M15	chr3	+	10941789	10942949
gnl|UG|At#S18911217	gnl|UG|At#S18911217	chr2	+	18671620	18673068
At4g36100	At4g36100.1	chr4	+	17082582	17083346	17082582	17083346			expressed protein
gnl|UG|At#S18911217	gnl|UG|At#S18911217	chr2	+	18671620	18673068
gnl|UG|At#S18899591	gnl|UG|At#S18899591 gnl|UG|At#S18899607	chr2	-	18666364	18667716
gnl|UG|At#S18911293	gnl|UG|At#S18911293	chr1	+	29911665	29914329
At1g16320	At1g16320.1 RAFL05-18-C23 gnl|UG|At#S18896994	chr1	+	5580849	5582137	5580945	5581926			expressed protein
At5g65925	gnl|UG|At#S18911548	chr5	+	26386271	26386977	26386348	26386800			expressed protein
At5g65930	At5g65930.1 At5g65930.2 RAFL05-07-D07 gnl|UG|At#S18910025	chr5	-	26387427	26393746	26387595	26393620	Yes		kinesin-like calmodulin-binding protein (ZWICHEL)
gnl|UG|At#S18912009	gnl|UG|At#S18912009	chr4	+	17813538	17814988
At2g22680	At2g22680.1 RAFL09-92-M23	chr2	+	9652393	9654671	9652513	9654564			zinc finger (C3HC4-type RING finger) family protein
gnl|UG|At#S18912025	gnl|UG|At#S18912025	chr2	+	18827802	18829211				Yes
At1g58100	At1g58100.1 RAFL09-64-H20 gnl|UG|At#S18893994 gnl|UG|At#S18894249 gnl|UG|At#S18895074 gnl|UG|At#S18895180 gnl|UG|At#S18895221	chr1	-	21516112	21517592	21516345	21517550			TCP family transcription factor, putative
gnl|UG|At#S18912025	gnl|UG|At#S18912025	chr2	+	18827802	18829211
At3g47620	At3g47620.1 RAFL09-09-C11 gnl|UG|At#S18904477 gnl|UG|At#S18905094	chr3	+	17569834	17571752	17569989	17571458			TCP family transcription factor, putative
gnl|UG|At#S18912025	gnl|UG|At#S18912025	chr2	+	18827802	18829211
At5g51910	At5g51910.1 At5g51910.2 RAFL19-81-E01	chr5	-	21111773	21113058	21111930	21112811			TCP family transcription factor, putative
gnl|UG|At#S18912204	gnl|UG|At#S18912204	chr2	+	15427433	15429022
At3g53160	At3g53160.1 gnl|UG|At#S18902645	chr3	-	19713434	19714954	19713463	19714935			UDP-glucoronosyl/UDP-glucosyl transferase family protein
At5g15310	gnl|UG|At#S18912630 At5g15310.1	chr5	+	4974747	4976230	4974897	4976109			myb family transcription factor
gnl|UG|At#S18898226	gnl|UG|At#S18898226	chr3	+	46734	48295
gnl|UG|At#S18912657	gnl|UG|At#S18912657	chr5	+	5968451	5968940
At4g38820	At4g38820.1	chr4	-	18121537	18121969	18121625	18121846			expressed protein
gnl|UG|At#S18912885	gnl|UG|At#S18912885	chr2	-	1823351	1824370
gnl|UG|At#S18903586	gnl|UG|At#S18903586	chr2	+	14529709	14530628
At5g01560	gnl|UG|At#S18913086	chr5	-	218137	220529	218169	220244			lectin protein kinase, putative
RAFL19-54-B14	RAFL19-54-B14	chr5	+	211259	213470
gnl|UG|At#S18913304	gnl|UG|At#S18913304	chr2	+	15142752	15143801
At3g52540	At3g52540.1 gnl|UG|At#S18902913	chr3	-	19499530	19500828	19499694	19500542			ovate family protein
gnl|UG|At#S18913352	gnl|UG|At#S18913352	chr3	+	4429447	4432072
At1g55310	At1g55310.1 RAFL08-12-O09	chr1	+	20633732	20636564	20634343	20636161			SC35-like splicing factor, 33 kD (SCL33)
gnl|UG|At#S18913412	gnl|UG|At#S18913412	chr3	-	10450499	10452202
At3g28130	At3g28130.1 At3g28130.2 RAFL07-18-L11 gnl|UG|At#S18903623	chr3	+	10466753	10470148	10467224	10469941			nodulin MtN21 family protein
gnl|UG|At#S18913412	gnl|UG|At#S18913412	chr3	-	10450499	10452202
At3g28100	gnl|UG|At#S18904228	chr3	+	10457372	10462202	10457388	10462050			nodulin MtN21 family protein
gnl|UG|At#S18913449	gnl|UG|At#S18913449	chr1	-	3895178	3896916
At4g03940	At4g03940.1	chr4	+	1873622	1875231	1873622	1875231			expressed protein
gnl|UG|At#S18913543	gnl|UG|At#S18913543	chr5	-	15426992	15428679
At1g35160	At1g35160.1 RAFL05-01-B14 gnl|UG|At#S18895599 gnl|UG|At#S18896260	chr1	+	12867159	12868771	12867242	12868492			14-3-3 protein GF14 phi (GRF4)
gnl|UG|At#S18913543	gnl|UG|At#S18913543	chr5	-	15426992	15428679
At1g78300	At1g78300.1 RAFL05-04-N20 gnl|UG|At#S18895576 gnl|UG|At#S18895892 gnl|UG|At#S18896180 gnl|UG|At#S18896727 gnl|UG|At#S18897295	chr1	+	29466564	29468278	29466776	29467945			14-3-3 protein GF14 omega (GRF2)
gnl|UG|At#S18913543	gnl|UG|At#S18913543	chr5	-	15426992	15428679
At2g10450	At2g10450.1	chr2	+	4027388	4027856	4027388	4027856			14-3-3 protein, putative / grf15, putative
gnl|UG|At#S18913543	gnl|UG|At#S18913543	chr5	-	15426992	15428679
At3g02520	At3g02520.1 RAFL09-40-C18 gnl|UG|At#S18903288	chr3	-	526444	528320	526807	527922			14-3-3 protein GF14 nu (GRF7)
gnl|UG|At#S18913543	gnl|UG|At#S18913543	chr5	-	15426992	15428679
At4g09000	At4g09000.1 RAFL06-76-B22 RAFL09-12-F17 gnl|UG|At#S18907551	chr4	+	5775263	5777478	5775384	5777154			14-3-3-like protein GF14 chi / general regulatory factor 1 (GRF1)
gnl|UG|At#S18913543	gnl|UG|At#S18913543	chr5	-	15426992	15428679
At5g65430	At5g65430.1 At5g65430.2 RAFL05-19-G11 gnl|UG|At#S18908620 gnl|UG|At#S18910722	chr5	-	26165427	26167568	26165772	26167481			14-3-3 protein GF14 kappa (GRF8)
gnl|UG|At#S18913573	gnl|UG|At#S18913573	chr5	-	289935	291282
At1g33840	At1g33840.1	chr1	-	12283842	12285330	12283842	12285273			hypothetical protein
gnl|UG|At#S18913573	gnl|UG|At#S18913573	chr5	-	289935	291282
At2g14560	At2g14560.1 RAFL09-78-A05	chr2	+	6221054	6222983	6221232	6221855			expressed protein
gnl|UG|At#S18913573	gnl|UG|At#S18913573	chr5	-	289935	291282
At2g14560	At2g14560.2	chr2	+	6221054	6222983	6221232	6221855			expressed protein
gnl|UG|At#S18913585	gnl|UG|At#S18913585	chr3	-	22962796	22963798
At2g46870	At2g46870.1 RAFL19-27-L04 gnl|UG|At#S18899851 gnl|UG|At#S18899962 gnl|UG|At#S18900495 gnl|UG|At#S18900567 gnl|UG|At#S18901223	chr2	+	19267987	19269473	19268382	19269314			DNA-binding protein, putative
gnl|UG|At#S18913733	gnl|UG|At#S18913733	chr1	-	2397476	2400252
gnl|UG|At#S18904126	gnl|UG|At#S18904126 gnl|UG|At#S18908668	chr2	+	12307482	12309113
gnl|UG|At#S18913742	gnl|UG|At#S18913742	chr1	-	23275367	23277893
At1g12320	At1g12320.1 RAFL06-82-C19	chr1	+	4189353	4190340	4189422	4190207			expressed protein
gnl|UG|At#S18913755	gnl|UG|At#S18913755	chr1	-	23275414	23277966
At1g12320	At1g12320.1 RAFL06-82-C19	chr1	+	4189353	4190340	4189422	4190207			expressed protein
gnl|UG|At#S18913992	gnl|UG|At#S18913992	chr5	-	9457039	9459192
At5g27945	At5g27945.1	chr5	+	9976011	9977605	9976011	9977605			transducin family protein / WD-40 repeat family protein
gnl|UG|At#S18914138	gnl|UG|At#S18914138	chr2	-	19612229	19612689
At3g62960	At3g62960.1 gnl|UG|At#S18904325 gnl|UG|At#S18905064	chr3	+	23279685	23280299	23279755	23280063			glutaredoxin family protein
gnl|UG|At#S18914142	gnl|UG|At#S18914142	chr2	-	9644183	9645680
At5g65670	At5g65670.1 At5g65670.2 RAFL09-57-B12	chr5	+	26270884	26273607	26271689	26273360			auxin-responsive protein / indoleacetic acid-induced protein 9 (IAA9)
gnl|UG|At#S18914143	gnl|UG|At#S18914143	chr3	-	16925562	16926480
At1g07770	At1g07770.1 At1g07770.2 RAFL11-04-A02 gnl|UG|At#S18912923	chr1	-	2408206	2409546	2408410	2409062			40S ribosomal protein S15A (RPS15aA)
gnl|UG|At#S18914143	gnl|UG|At#S18914143	chr3	-	16925562	16926480
At2g39590	At2g39590.1	chr2	-	16524666	16525343	16524666	16525343			40S ribosomal protein S15A (RPS15aC)
gnl|UG|At#S18914143	gnl|UG|At#S18914143	chr3	-	16925562	16926480
gnl|UG|At#S18913729	gnl|UG|At#S18913729	chr1	-	2408251	2412640
gnl|UG|At#S18914143	gnl|UG|At#S18914143	chr3	-	16925562	16926480
gnl|UG|At#S18913730	gnl|UG|At#S18913730	chr1	-	2408264	2412659
gnl|UG|At#S18914143	gnl|UG|At#S18914143	chr3	-	16925562	16926480
RAFL04-18-N10	RAFL04-18-N10	chr1	-	2408233	2412671
gnl|UG|At#S18914143	gnl|UG|At#S18914143	chr3	-	16925562	16926480
RAFL09-17-F16	RAFL09-17-F16	chr1	-	2408282	2412672
gnl|UG|At#S18914146	gnl|UG|At#S18914146	chr1	-	9425537	9426659
At1g69920	At1g69920.1	chr1	-	26337913	26339206	26338058	26339200			glutathione S-transferase, putative
gnl|UG|At#S18914163	gnl|UG|At#S18914163	chr5	-	24061374	24062802
At1g07560	At1g07560.1	chr1	+	2327317	2331093	2327317	2331093			leucine-rich repeat protein kinase, putative
gnl|UG|At#S18914163	gnl|UG|At#S18914163	chr5	-	24061374	24062802
At1g51820	At1g51820.1	chr1	-	19241076	19245552	19241076	19245552			leucine-rich repeat protein kinase, putative
gnl|UG|At#S18914163	gnl|UG|At#S18914163	chr5	-	24061374	24062802
At1g51850	At1g51850.1	chr1	-	19256516	19260452	19256633	19260452			leucine-rich repeat protein kinase, putative
gnl|UG|At#S18914163	gnl|UG|At#S18914163	chr5	-	24061374	24062802
At2g04300	At2g04300.1	chr2	+	1493006	1497013	1493006	1496911			leucine-rich repeat protein kinase, putative
gnl|UG|At#S18914163	gnl|UG|At#S18914163	chr5	-	24061374	24062802
At2g28970	At2g28970.1	chr2	+	12450996	12455240	12450996	12455240			leucine-rich repeat protein kinase, putative
gnl|UG|At#S18914163	gnl|UG|At#S18914163	chr5	-	24061374	24062802
At2g28990	At2g28990.1	chr2	+	12462132	12466618	12462132	12466618			leucine-rich repeat protein kinase, putative
gnl|UG|At#S18914163	gnl|UG|At#S18914163	chr5	-	24061374	24062802
At2g29000	At2g29000.1	chr2	+	12467858	12472114	12467858	12472114			leucine-rich repeat family protein / protein kinase family protein
gnl|UG|At#S18914163	gnl|UG|At#S18914163	chr5	-	24061374	24062802
At3g21340	At3g21340.1	chr3	-	7511793	7515943	7511854	7515943			leucine-rich repeat protein kinase, putative
gnl|UG|At#S18914163	gnl|UG|At#S18914163	chr5	-	24061374	24062802
At3g46340	At3g46340.1	chr3	+	17037643	17042827	17037643	17042827			leucine-rich repeat protein kinase, putative
gnl|UG|At#S18914163	gnl|UG|At#S18914163	chr5	-	24061374	24062802
At3g46350	At3g46350.1	chr3	+	17047412	17052665	17047412	17052665			leucine-rich repeat protein kinase, putative
gnl|UG|At#S18914163	gnl|UG|At#S18914163	chr5	-	24061374	24062802
At3g46370	At3g46370.1	chr3	+	17062940	17066499	17062940	17066499			leucine-rich repeat protein kinase, putative
gnl|UG|At#S18914163	gnl|UG|At#S18914163	chr5	-	24061374	24062802
At3g46400	At3g46400.1	chr3	+	17084181	17088313	17084181	17088313			leucine-rich repeat protein kinase, putative
gnl|UG|At#S18914163	gnl|UG|At#S18914163	chr5	-	24061374	24062802
At3g46410	At3g46410.1	chr3	+	17090078	17091669	17090078	17091669			protein kinase family protein
gnl|UG|At#S18914163	gnl|UG|At#S18914163	chr5	-	24061374	24062802
At3g46420	At3g46420.1	chr3	+	17093093	17097519	17093093	17097519			leucine-rich repeat family protein / protein kinase family protein
gnl|UG|At#S18914163	gnl|UG|At#S18914163	chr5	-	24061374	24062802
At5g16900	At5g16900.1	chr5	+	5555257	5559718	5555257	5559718			leucine-rich repeat protein kinase, putative
gnl|UG|At#S18914176	gnl|UG|At#S18914176	chr4	-	16680808	16681991
At2g16770	At2g16770.1 RAFL17-09-E13 gnl|UG|At#S18900214	chr2	+	7286513	7288239	7286941	7287899			expressed protein
RAFL02-04-I03	RAFL02-04-I03	chr5	+	23586353	23588549
At4g10340	At4g10340.1 RAFL03-04-L10 RAFL09-34-C07 gnl|UG|At#S18905330 gnl|UG|At#S18905618 gnl|UG|At#S18907769	chr4	+	6408012	6409673	6408196	6409492			chlorophyll A-B binding protein CP26, chloroplast / light-harvesting complex II protein 5 / LHCIIc (LHCB5)
RAFL03-06-E12	RAFL03-06-E12	chr1	-	24703654	24706699
At3g09250	At3g09250.1	chr3	+	2839007	2840871	2839086	2840300			expressed protein
RAFL03-09-K16	RAFL03-09-K16	chr5	-	6682568	6684574
At1g50020	At1g50020.1	chr1	-	18522758	18525363	18523812	18525268			expressed protein
At2g38970	RAFL04-09-H18 At2g38970.1	chr2	+	16281045	16283950	16281213	16283729			zinc finger (C3HC4-type RING finger) family protein
At3g54790	At3g54790.1	chr3	-	20291469	20296104	20292808	20295341	Yes		armadillo/beta-catenin repeat family protein / U-box domain-containing protein
At4g02890	RAFL04-16-G03 At4g02890.3	chr4	-	1278530	1280029	1278747	1279664	Yes		polyubiquitin (UBQ14)
At2g47115	At2g47115.1 gnl|UG|At#S18898885	chr2	-	19351738	19353991	19352446	19353934			expressed protein
At5g61240	RAFL04-17-D24 gnl|UG|At#S18909253 gnl|UG|At#S18911584 gnl|UG|At#S18911771 gnl|UG|At#S18912599	chr5	+	24646711	24649184	24646711	24649184			leucine-rich repeat family protein
At5g61250	At5g61250.1 At5g61250.2	chr5	-	24649210	24652505	24649520	24651823	Yes		glycosyl hydrolase family 79 N-terminal domain-containing protein
At5g64740	RAFL05-02-P19 gnl|UG|At#S18909030	chr5	+	25898292	25903920	25898781	25903559			cellulose synthase, catalytic subunit, putative
At5g44040	At5g44040.1	chr5	-	17736262	17738741	17737123	17738575			expressed protein
RAFL05-07-F17	RAFL05-07-F17	chr5	+	6687105	6689131
At1g50020	At1g50020.1	chr1	-	18522758	18525363	18523812	18525268			expressed protein
At5g66052	RAFL05-09-J02	chr5	+	26433458	26433692	26433458	26433661			expressed protein
At2g13430	At2g13430.1	chr2	+	5597134	5598504	5597134	5598504			hypothetical protein
At3g14580	RAFL05-15-M11	chr3	+	4903019	4904236	4903019	4904236			pentatricopeptide (PPR) repeat-containing protein
At1g53590	At1g53590.1 RAFL04-16-E14	chr1	+	20000118	20003933	20000224	20003795			C2 domain-containing protein
RAFL05-19-M03	RAFL05-19-M03	chr5	-	1530198	1530731
At5g17410	At5g17410.1 At5g17410.2	chr5	+	5730612	5737366	5730653	5736417			tubulin family protein
RAFL05-19-M03	RAFL05-19-M03	chr5	-	1530198	1530731
At5g44040	At5g44040.1	chr5	-	17736262	17738741	17737123	17738575			expressed protein
RAFL05-21-G14	RAFL05-21-G14	chr3	+	17899085	17900779
At3g48330	At3g48330.1 At3g48330.2	chr3	-	17903400	17904960	17903954	17904960			protein-L-isoaspartate O-methyltransferase / PIMT (PCM)
RAFL05-21-K10	RAFL05-21-K10	chr1	-	6100953	6101976
At3g19480	At3g19480.1 RAFL05-10-L16 gnl|UG|At#S18901856	chr3	+	6752537	6754791	6752596	6754656			D-3-phosphoglycerate dehydrogenase, putative / 3-PGDH, putative
RAFL05-21-M20	RAFL05-21-M20	chr3	+	20513594	20514760
At1g62600	At1g62600.1	chr1	+	23183142	23185623	23183207	23185076			flavin-containing monooxygenase family protein / FMO family protein
RAFL06-09-F20	RAFL06-09-F20	chr5	-	6682573	6684574
At1g50020	At1g50020.1	chr1	-	18522758	18525363	18523812	18525268			expressed protein
RAFL06-13-G22	RAFL06-13-G22	chr2	-	10212080	10213524
At5g24060	At5g24060.1	chr5	-	8130276	8132879	8130276	8132879			expressed protein
RAFL06-67-E16	RAFL06-67-E16	chr2	+	2330796	2331487
At5g35930	At5g35930.1 RAFL09-82-O20	chr5	-	14084222	14091981	14084427	14091634			AMP-dependent synthetase and ligase family protein
RAFL06-68-A15	RAFL06-68-A15	chr1	+	6202027	6203911
At1g09390	At1g09390.1	chr1	+	3031205	3033941	3031266	3033417			GDSL-motif lipase/hydrolase family protein
RAFL06-68-A15	RAFL06-68-A15	chr1	+	6202027	6203911
At1g76700	At1g76700.1	chr1	-	28784670	28788142	28785513	28787916			DNAJ heat shock N-terminal domain-containing protein
RAFL06-70-J19	RAFL06-70-J19	chr4	-	8548608	8550421
At1g50020	At1g50020.1	chr1	-	18522758	18525363	18523812	18525268			expressed protein
RAFL06-75-K14	RAFL06-75-K14	chr2	+	18802999	18804085
At5g28463	At5g28463.1	chr5	+	10379450	10380101	10379450	10380101			hypothetical protein
RAFL06-80-L12	RAFL06-80-L12	chr2	+	11227785	11228570
At5g13640	At5g13640.1	chr5	+	4393065	4397544	4393532	4397216			lecithin:cholesterol acyltransferase family protein / LACT family protein
RAFL08-08-I15	RAFL08-08-I15	chr1	-	3821543	3822621
At5g66400	At5g66400.1 RAFL05-03-I09 RAFL09-72-M06	chr5	-	26535523	26536468	26535737	26536379			dehydrin (RAB18)
At1g13740	RAFL08-14-G09 gnl|UG|At#S18896977	chr1	+	4713671	4715404	4713966	4715155			expressed protein
At1g69270	At1g69270.1	chr1	-	26043986	26046365	26044540	26046162			leucine-rich repeat family protein / protein kinase family protein
RAFL09-09-D17	RAFL09-09-D17	chr4	-	8548557	8550421
At1g50020	At1g50020.1	chr1	-	18522758	18525363	18523812	18525268			expressed protein
RAFL09-09-O15	RAFL09-09-O15	chr4	+	2718186	2720035
At2g47115	At2g47115.1 gnl|UG|At#S18898885	chr2	-	19351738	19353991	19352446	19353934			expressed protein
RAFL09-10-K05	RAFL09-10-K05	chr1	-	1356211	1358374
At1g50020	At1g50020.1	chr1	-	18522758	18525363	18523812	18525268			expressed protein
At3g16990	RAFL09-11-B18	chr3	-	5795845	5796811	5795943	5796789			TENA/THI-4 family protein
At4g16265	At4g16265.1 gnl|UG|At#S18906318	chr4	-	9202371	9204086	9202545	9203991			DNA-directed RNA polymerase II, putative
RAFL09-11-F08	RAFL09-11-F08	chr3	-	4924782	4927441
At3g14610	At3g14610.1 RAFL04-16-M02	chr3	+	4912473	4914659	4912572	4914510			cytochrome P450, putative
RAFL09-12-G15	RAFL09-12-G15	chr5	-	6682622	6684576
At1g50020	At1g50020.1	chr1	-	18522758	18525363	18523812	18525268			expressed protein
At3g42050	RAFL09-12-M09 gnl|UG|At#S18903085 gnl|UG|At#S18903293	chr3	-	14239482	14244216	14239832	14243214	Yes		vacuolar ATP synthase subunit H family protein
At4g34180	At4g34180.1 gnl|UG|At#S18906366	chr4	-	16369361	16371434	16370064	16371387			cyclase family protein
At1g73190	RAFL09-23-J06 gnl|UG|At#S18896858 gnl|UG|At#S18897073	chr1	+	27525607	27527428	27525816	27526832			tonoplast intrinsic protein, alpha / alpha-TIP (TIP3.1)
At1g17820	At1g17820.1	chr1	-	6131060	6135338	6131744	6135108			expressed protein
RAFL09-47-C07	RAFL09-47-C07	chr1	+	23508497	23510787
At1g62620	At1g62620.1	chr1	+	23186309	23188656	23186343	23188529			flavin-containing monooxygenase family protein / FMO family protein
RAFL09-47-C07	RAFL09-47-C07	chr1	+	23508497	23510787
RAFL05-03-G20	RAFL05-03-G20	chr1	+	23183180	23185155
RAFL09-54-M24	RAFL09-54-M24	chr2	+	10616491	10619332
At3g21130	At3g21130.1	chr3	+	7408252	7409355	7408252	7409355			F-box family protein
RAFL09-61-H23	RAFL09-61-H23	chr4	+	7514317	7517001
At2g02890	At2g02890.1	chr2	-	843912	846615	843912	846615			F-box family protein
RAFL09-70-F13	RAFL09-70-F13	chr4	-	8548544	8550425
At1g50020	At1g50020.1	chr1	-	18522758	18525363	18523812	18525268			expressed protein
RAFL09-78-E24	RAFL09-78-E24	chr5	-	6682585	6684574
At1g50020	At1g50020.1	chr1	-	18522758	18525363	18523812	18525268			expressed protein
RAFL09-81-K15	RAFL09-81-K15	chr1	-	2410211	2411902				Yes
At5g05580	At5g05580.1	chr5	+	1664148	1666891	1664332	1666346			omega-3 fatty acid desaturase, chloroplast, temperature-sensitive (FAD8)
At1g72770	RAFL09-93-M07	chr1	+	27393720	27396943	27394660	27396513			protein phosphatase 2C P2C-HA / PP2C P2C-HA (P2C-HA)
At1g05840	RAFL06-86-K07	chr1	-	1762767	1766280	1762842	1766149			aspartyl protease family protein
At1g72770	RAFL09-93-M07	chr1	+	27393720	27396943	27394660	27396513			protein phosphatase 2C P2C-HA / PP2C P2C-HA (P2C-HA)
At3g03640	RAFL08-16-E21	chr3	+	881031	884163	881035	884035			glycosyl hydrolase family 1 protein
RAFL09-95-L11	RAFL09-95-L11	chr4	+	8852886	8854543
At3g21560	At3g21560.1 RAFL09-24-B02	chr3	+	7595812	7597583	7595890	7597380			UDP-glucosyltransferase, putative
RAFL09-95-L11	RAFL09-95-L11	chr4	+	8852886	8854543
At4g15480	At4g15480.1 RAFL11-02-N24	chr4	-	8848849	8850514	8848998	8850470			UDP-glucoronosyl/UDP-glucosyl transferase family protein
RAFL11-01-D19	RAFL11-01-D19	chr3	-	10393974	10399405
At4g03940	At4g03940.1	chr4	+	1873622	1875231	1873622	1875231			expressed protein
At4g02050	RAFL14-84-B09	chr4	-	898307	900199	898387	900095			sugar transporter, putative
At1g72770	RAFL09-93-M07	chr1	+	27393720	27396943	27394660	27396513			protein phosphatase 2C P2C-HA / PP2C P2C-HA (P2C-HA)
RAFL15-03-P10	RAFL15-03-P10	chr2	+	8498465	8499894
At1g28270	At1g28270.1 gnl|UG|At#S18893358	chr1	+	9883025	9883857	9883152	9883484			rapid alkalinization factor (RALF) family protein
RAFL15-12-P18	RAFL15-12-P18	chr5	-	20272499	20274678
At1g33360	At1g33360.1 gnl|UG|At#S18898262	chr1	+	12091857	12096005	12092091	12095769			ATP-dependent Clp protease ATP-binding subunit ClpX, putative
RAFL15-22-H20	RAFL15-22-H20	chr2	+	7205308	7207382
At1g07670	At1g07670.1	chr1	-	2370049	2373348	2370302	2373335			calcium-transporting ATPase 4, endoplasmic reticulum-type (ECA4)
RAFL15-22-H20	RAFL15-22-H20	chr2	+	7205308	7207382
At1g07810	At1g07810.1	chr1	+	2416262	2420754	2416678	2420569			calcium-transporting ATPase 1, endoplasmic reticulum-type (ECA1)
RAFL16-71-B03	RAFL16-71-B03	chr3	-	18428549	18431784
At4g20270	At4g20270.1	chr4	+	10949671	10953089	10949832	10952934			leucine-rich repeat transmembrane protein kinase, putative
RAFL16-75-P15	RAFL16-75-P15	chr5	-	5966184	5966679
At4g38820	At4g38820.1	chr4	-	18121537	18121969	18121625	18121846			expressed protein
RAFL16-86-M01	RAFL16-86-M01	chr3	+	17199855	17202152
At3g46650	At3g46650.1	chr3	-	17197346	17198797	17197346	17198797			UDP-glucoronosyl/UDP-glucosyl transferase family protein
RAFL16-86-M01	RAFL16-86-M01	chr3	+	17199855	17202152
At3g46680	At3g46680.1	chr3	-	17206303	17207728	17206303	17207728			UDP-glucoronosyl/UDP-glucosyl transferase family protein
RAFL16-86-M01	RAFL16-86-M01	chr3	+	17199855	17202152
At3g46690	At3g46690.1 RAFL16-72-J21	chr3	-	17208614	17210322	17208745	17210182			UDP-glucoronosyl/UDP-glucosyl transferase family protein
RAFL16-86-M01	RAFL16-86-M01	chr3	+	17199855	17202152
At3g46700	At3g46700.1	chr3	-	17211415	17212833	17211415	17212833			UDP-glucoronosyl/UDP-glucosyl transferase family protein
RAFL16-86-M01	RAFL16-86-M01	chr3	+	17199855	17202152
At3g46720	At3g46720.1	chr3	-	17221840	17223333	17221915	17223333			UDP-glucoronosyl/UDP-glucosyl transferase family protein
RAFL16-86-M01	RAFL16-86-M01	chr3	+	17199855	17202152
At5g59580	At5g59580.1	chr5	-	24023305	24024915	24023465	24024915			UDP-glucoronosyl/UDP-glucosyl transferase family protein
RAFL16-86-M01	RAFL16-86-M01	chr3	+	17199855	17202152
At5g59590	At5g59590.1 RAFL16-04-E16	chr5	-	24026209	24027875	24026378	24027811			UDP-glucoronosyl/UDP-glucosyl transferase family protein
At1g01860	RAFL17-01-K17 gnl|UG|At#S18913751 gnl|UG|At#S18913753 gnl|UG|At#S18913758 gnl|UG|At#S18913760	chr1	-	304439	306275	304439	306275			dimethyladenosine transferase (PFC1)
At1g01840	At1g01840.1	chr1	+	303537	304358	303650	304108			expressed protein
RAFL17-01-P21	RAFL17-01-P21	chr3	+	7818143	7818994
At4g15120	At4g15120.1 RAFL17-12-H16	chr4	+	8634722	8635558	8634776	8635357			VQ motif-containing protein
RAFL17-17-B04	RAFL17-17-B04	chr1	-	12960312	12961271
At1g33860	At1g33860.1	chr1	+	12294374	12295285	12294374	12295285			hypothetical protein
RAFL17-22-C07	RAFL17-22-C07	chr4	-	12135103	12136146
At3g45860	At3g45860.1	chr3	-	16874386	16877026	16874386	16877026			receptor-like protein kinase, putative
RAFL17-22-C07	RAFL17-22-C07	chr4	-	12135103	12136146
At4g23180	At4g23180.1 RAFL17-45-D12	chr4	+	12138148	12140932	12138182	12140791			receptor-like protein kinase 4, putative (RLK4)
RAFL17-22-C07	RAFL17-22-C07	chr4	-	12135103	12136146
At4g23230	At4g23230.1 RAFL09-06-D07	chr4	-	12157579	12160280	12157837	12159929			protein kinase family protein
RAFL17-22-C07	RAFL17-22-C07	chr4	-	12135103	12136146
At4g23270	At4g23270.1	chr4	+	12171113	12173935	12171143	12173804			protein kinase family protein
RAFL17-22-C07	RAFL17-22-C07	chr4	-	12135103	12136146
At4g23280	At4g23280.1	chr4	+	12174750	12177481	12174750	12177481			protein kinase, putative
RAFL17-22-C07	RAFL17-22-C07	chr4	-	12135103	12136146
At4g23310	At4g23310.1	chr4	+	12185747	12188773	12185747	12188773			receptor-like protein kinase, putative
RAFL17-22-H20	RAFL17-22-H20	chr5	-	14904707	14906037
At1g66160	At1g66160.1 At1g66160.2 RAFL05-09-D08	chr1	+	24640859	24642271	24640881	24642176			U-box domain-containing protein
RAFL17-31-G10	RAFL17-31-G10	chr1	-	20915780	20917077
At3g13110	At3g13110.1 gnl|UG|At#S18902335 gnl|UG|At#S18902605 gnl|UG|At#S18902672 gnl|UG|At#S18905216	chr3	-	4214624	4216309	4214946	4216121			serine O-acetyltransferase (SAT-1)
RAFL17-31-G10	RAFL17-31-G10	chr1	-	20915780	20917077
At5g56760	At5g56760.1 RAFL05-05-H09 gnl|UG|At#S18910314	chr5	-	22978535	22979886	22978724	22979808			serine O-acetyltransferase (SAT-52)
RAFL17-44-C02	RAFL17-44-C02	chr2	+	15427959	15429046
At2g36750	At2g36750.1	chr2	-	15417541	15419117	15417610	15419085			UDP-glucoronosyl/UDP-glucosyl transferase family protein
RAFL17-45-C09	RAFL17-45-C09	chr1	+	10306001	10306485
At1g29510	At1g29510.1	chr1	+	10322560	10323175	10322669	10323100			auxin-responsive protein, putative
RAFL19-18-D02	RAFL19-18-D02	chr5	-	26014729	26015266
At1g77080	At1g77080.2 At1g77080.3 At1g77080.4 At1g77080.5 gnl|UG|At#S18913769	chr1	+	28960531	28964991	28960573	28964307			MADS-box protein AGL27-II (AGL27) / MADS affecting flowering 1 (MAF1)
RAFL19-18-D02	RAFL19-18-D02	chr5	-	26014729	26015266
At5g10140	At5g10140.1	chr5	-	3173498	3179449	3173725	3179340			MADS-box protein flowering locus F (FLF)
RAFL19-18-D02	RAFL19-18-D02	chr5	-	26014729	26015266
At5g65050	At5g65050.1 RAFL17-06-D01	chr5	+	25999501	26003552	25999641	26003340			MADS-box protein (MAF2)
RAFL19-18-D02	RAFL19-18-D02	chr5	-	26014729	26015266
At5g65060	At5g65060.1	chr5	+	26004723	26008538	26004753	26008291			MADS-box protein (MAF3)
RAFL19-18-D02	RAFL19-18-D02	chr5	-	26014729	26015266
At5g65070	At5g65070.1	chr5	+	26009486	26013321	26009536	26013156			MADS-box protein (MAF4)
RAFL19-18-D02	RAFL19-18-D02	chr5	-	26014729	26015266
RAFL06-78-G13	RAFL06-78-G13	chr5	+	26004722	26008538
RAFL19-18-D02	RAFL19-18-D02	chr5	-	26014729	26015266
RAFL17-22-J12	RAFL17-22-J12	chr1	+	28960566	28964990
RAFL19-47-B19	RAFL19-47-B19	chr4	-	13884050	13884676
At2g41980	At2g41980.1	chr2	-	17530572	17531770	17530572	17531770			seven in absentia (SINA) family protein
RAFL19-47-N03	RAFL19-47-N03	chr1	+	6202241	6203948
At1g09390	At1g09390.1	chr1	+	3031205	3033941	3031266	3033417			GDSL-motif lipase/hydrolase family protein
RAFL19-47-N03	RAFL19-47-N03	chr1	+	6202241	6203948
At1g76700	At1g76700.1	chr1	-	28784670	28788142	28785513	28787916			DNAJ heat shock N-terminal domain-containing protein
RAFL19-54-B14	RAFL19-54-B14 gnl|UG|At#S18903587	chr5	+	211259	213470
At3g08870	At3g08870.1	chr3	-	2700361	2702587	2700506	2702587			lectin protein kinase, putative
RAFL19-54-E16	RAFL19-54-E16	chr4	+	690709	692169
At1g53510	At1g53510.1	chr1	-	19974332	19977582	19974629	19977582			mitogen-activated protein kinase, putative / MAPK, putative (MPK18)
RAFL19-54-E16	RAFL19-54-E16	chr4	+	690709	692169
At3g14720	At3g14720.1	chr3	+	4946192	4949049	4946192	4948913			mitogen-activated protein kinase, putative / MAPK, putative (MPK19)
RAFL19-58-G20	RAFL19-58-G20	chr4	-	5073798	5086637				Yes
At2g13070	At2g13070.1	chr2	+	5384509	5385228	5384509	5385228			hypothetical protein
At3g03370	RAFL19-60-B03	chr3	-	797126	798480	797126	798480			expressed protein
At1g49610	At1g49610.1	chr1	-	18365347	18366860	18365347	18366860			F-box family protein
At3g03370	RAFL19-60-B03	chr3	-	797126	798480	797126	798480			expressed protein
At4g04220	At4g04220.1	chr4	+	2033425	2035944	2033425	2035944			disease resistance family protein
RAFL19-64-O15	RAFL19-64-O15	chr5	-	7524344	7525851
At1g08250	At1g08250.1 RAFL08-14-K07 gnl|UG|At#S18894405 gnl|UG|At#S18894486	chr1	-	2588854	2590298	2588991	2590232			prephenate dehydratase family protein
RAFL19-64-O15	RAFL19-64-O15	chr5	-	7524344	7525851
At2g27820	At2g27820.1 gnl|UG|At#S18900221	chr2	+	11863845	11865365	11863885	11865159			prephenate dehydratase family protein
RAFL19-71-A19	RAFL19-71-A19	chr2	-	17830341	17831919
At3g58780	At3g58780.1	chr3	+	21749437	21752884	21750127	21752743			agamous-like MADS box protein AGL1 / shatterproof 1 (AGL1) (SHP1)
RAFL19-87-O22	RAFL19-87-O22	chr1	+	19853698	19855795
At3g15030	At3g15030.1 At3g15030.2 RAFL06-16-H23 gnl|UG|At#S18904160 gnl|UG|At#S18904609	chr3	+	5062026	5064122	5062315	5063577			TCP family transcription factor, putative
RAFL21-09-E16	RAFL21-09-E16	chr4	-	18025613	18028486
At2g20950	At2g20950.1 At2g20950.2 At2g20950.3 At2g20950.4 RAFL06-72-I18	chr2	+	9010220	9013019	9010376	9012435			expressed protein
RAFL21-13-G14	RAFL21-13-G14	chr4	+	12171112	12173935
RAFL17-22-C07	RAFL17-22-C07	chr4	-	12135103	12136146
RAFL21-19-I10	RAFL21-19-I10 gnl|UG|At#S18903183	chr2	-	18689181	18690884
At3g23820	At3g23820.1 RAFL06-76-B05 RAFL09-07-D12 RAFL09-16-F08 gnl|UG|At#S18903908 gnl|UG|At#S18904675	chr3	+	8603451	8605469	8603652	8605034			NAD-dependent epimerase/dehydratase family protein
RAFL21-19-I10	RAFL21-19-I10 gnl|UG|At#S18903183	chr2	-	18689181	18690884
At4g12250	At4g12250.1 RAFL07-08-D21	chr4	-	7288793	7290896	7289532	7290842			NAD-dependent epimerase/dehydratase family protein
RAFL21-19-I10	RAFL21-19-I10 gnl|UG|At#S18903183	chr2	-	18689181	18690884
At4g30440	At4g30440.1 RAFL07-11-C21 RAFL09-95-D10 gnl|UG|At#S18905543 gnl|UG|At#S18905888 gnl|UG|At#S18906133 gnl|UG|At#S18906133 gnl|UG|At#S18906391 gnl|UG|At#S18906391 gnl|UG|At#S18906575 gnl|UG|At#S18906632 gnl|UG|At#S18906634 gnl|UG|At#S18906691 gnl|UG|At#S18906731 gnl|UG|At#S18913620	chr4	-	14881861	14883486	14881982	14883271			NAD-dependent epimerase/dehydratase family protein
RAFL21-19-I10	RAFL21-19-I10 gnl|UG|At#S18903183	chr2	-	18689181	18690884
At4g00110	RAFL19-52-A15	chr4	-	38504	40189	38702	39994			NAD-dependent epimerase/dehydratase family protein
RAFL21-43-L24	RAFL21-43-L24	chr5	+	5968436	5968932
At4g38820	At4g38820.1	chr4	-	18121537	18121969	18121625	18121846			expressed protein
RAFL21-50-K10	RAFL21-50-K10 gnl|UG|At#S18899679	chr5	-	84355	85916
At2g39980	At2g39980.1 RAFL09-14-C12 gnl|UG|At#S18898968 gnl|UG|At#S18899045 gnl|UG|At#S18899064 gnl|UG|At#S18899087 gnl|UG|At#S18899568	chr2	-	16695379	16697034	16695515	16696963			transferase family protein
At1g10110	At1g10110.1 gnl|UG|At#S18896120	chr1	+	3302745	3304094	3302942	3303940			F-box family protein
At1g10100	At1g10100.1	chr1	-	3300699	3301491	3300699	3301491			hypothetical protein
At1g41770	At1g41770.1	chr1	+	15539662	15539973	15539662	15539973			hypothetical protein
At1g36763	At1g36763.1	chr1	-	13922322	13922716	13922322	13922716			hypothetical protein
At1g41770	At1g41770.1	chr1	+	15539662	15539973	15539662	15539973			hypothetical protein
At1g40115	At1g40115.1	chr1	+	15181582	15182034	15181582	15182034			hypothetical protein
At1g42367	At1g42367.1	chr1	-	15837076	15837528	15837076	15837528		Yes	hypothetical protein
At1g41770	At1g41770.1	chr1	+	15539662	15539973	15539662	15539973			hypothetical protein
At1g54420	At1g54420.1	chr1	+	20315286	20316085	20315286	20316085			hypothetical protein
At1g14800	At1g14800.1	chr1	+	5099567	5102553	5099567	5102553			hypothetical protein
At1g63380	At1g63380.1	chr1	+	23509306	23510169	23509306	23510169			short-chain dehydrogenase/reductase (SDR) family protein
At1g62600	At1g62600.1	chr1	+	23183142	23185623	23183207	23185076	Yes		flavin-containing monooxygenase family protein / FMO family protein
At1g63390	At1g63390.1	chr1	-	23510172	23510648	23510172	23510632			flavin-containing monooxygenase-related / FMO-related
At1g62610	At1g62610.1 At1g62610.2	chr1	-	23185128	23186892	23185196	23186355			short-chain dehydrogenase/reductase (SDR) family protein
At1g76190	At1g76190.1	chr1	+	28597119	28597490	28597119	28597490			auxin-responsive family protein
At1g20480	At1g20480.1	chr1	-	7094250	7097104	7094968	7097063			4-coumarate--CoA ligase family protein / 4-coumaroyl-CoA synthase family protein
At2g06914	At2g06914.1	chr2	+	2827621	2828097	2827621	2828097			hypothetical protein
At1g41770	At1g41770.1	chr1	+	15539662	15539973	15539662	15539973			hypothetical protein
At2g09900	At2g09900.1	chr2	-	3758425	3759020	3758425	3759020		Yes	hypothetical protein
At1g41770	At1g41770.1	chr1	+	15539662	15539973	15539662	15539973			hypothetical protein
At2g10110	At2g10110.1	chr2	+	3837634	3838143	3837634	3838143		Yes	hypothetical protein
At1g41770	At1g41770.1	chr1	+	15539662	15539973	15539662	15539973			hypothetical protein
At2g11090	At2g11090.1	chr2	-	4406516	4407042	4406516	4407042		Yes	expressed protein
At1g41770	At1g41770.1	chr1	+	15539662	15539973	15539662	15539973			hypothetical protein
At2g12200	At2g12200.1	chr2	+	4907695	4908026	4907733	4908026			ligase, putative
At1g50490	At1g50490.1	chr1	-	18708079	18710143	18708673	18709971			ubiquitin-conjugating enzyme 20 (UBC20)
At2g12280	At2g12280.1	chr2	+	4929364	4929761	4929406	4929678			ligase, putative
At1g50490	At1g50490.1	chr1	-	18708079	18710143	18708673	18709971			ubiquitin-conjugating enzyme 20 (UBC20)
At2g12320	At2g12320.1	chr2	+	4942708	4943368	4942708	4943368			hypothetical protein
At1g41770	At1g41770.1	chr1	+	15539662	15539973	15539662	15539973			hypothetical protein
At2g12505	At2g12505.1	chr2	+	5103120	5104441	5103120	5104441		Yes	hypothetical protein
At1g54926	At1g54926.1	chr1	-	20480291	20481440	20480291	20481440			hypothetical protein
At2g38240	At2g38240.1	chr2	-	16018360	16021831	16019801	16021744		Yes	oxidoreductase, 2OG-Fe(II) oxygenase family protein
At2g38210	At2g38210.1	chr2	+	16014090	16014768	16014276	16014515			ethylene-responsive protein, putative
At2g47115	At2g47115.1 gnl|UG|At#S18898885	chr2	-	19351738	19353991	19352446	19353934			expressed protein
At1g23410	At1g23410.1	chr1	+	8314913	8315520	8314929	8315399			ubiquitin extension protein, putative / 40S ribosomal protein S27A (RPS27aA)
At3g16250	At3g16250.1	chr3	-	5506268	5508420	5507097	5508326			ferredoxin-related
At1g52180	At1g52180.1	chr1	-	19428613	19429597	19428613	19429597			major intrinsic family protein / MIP family protein
At3g17380	At3g17380.1	chr3	+	5950206	5953699	5950246	5952130			meprin and TRAF homology domain-containing protein / MATH domain-containing protein
At1g02500	At1g02500.1 At1g02500.2 RAFL04-17-C12 RAFL06-74-B04 RAFL09-72-K04	chr1	+	518251	520437	519037	520218	Yes		S-adenosylmethionine synthetase 1 (SAM1)
At3g17380	At3g17380.1	chr3	+	5950206	5953699	5950246	5952130			meprin and TRAF homology domain-containing protein / MATH domain-containing protein
At2g36880	At2g36880.1 RAFL09-11-I23	chr2	-	15486445	15488486	15486800	15487972			S-adenosylmethionine synthetase, putative
At3g30160	At3g30160.1	chr3	-	11787469	11787856	11787469	11787856			hypothetical protein
At1g33860	At1g33860.1	chr1	+	12294374	12295285	12294374	12295285			hypothetical protein
At3g30690	At3g30690.1	chr3	-	12247360	12247980	12247360	12247980		Yes	hypothetical protein
At1g41770	At1g41770.1	chr1	+	15539662	15539973	15539662	15539973			hypothetical protein
At3g30700	At3g30700.1	chr3	-	12257039	12257659	12257039	12257659		Yes	hypothetical protein
At1g41770	At1g41770.1	chr1	+	15539662	15539973	15539662	15539973			hypothetical protein
At3g30816	At3g30816.1	chr3	+	12514138	12515863	12514138	12515863		Yes	hypothetical protein
At2g12505	At2g12505.1	chr2	+	5103120	5104441	5103120	5104441			hypothetical protein
At3g33064	At3g33064.1	chr3	+	13623922	13624638	13623922	13624636		Yes	hypothetical protein
At1g36763	At1g36763.1	chr1	-	13922322	13922716	13922322	13922716			hypothetical protein
At3g33064	At3g33064.1	chr3	+	13623922	13624638	13623922	13624636			hypothetical protein
At1g40115	At1g40115.1	chr1	+	15181582	15182034	15181582	15182034			hypothetical protein
At3g33064	At3g33064.1	chr3	+	13623922	13624638	13623922	13624636		Yes	hypothetical protein
At1g42367	At1g42367.1	chr1	-	15837076	15837528	15837076	15837528			hypothetical protein
At3g33064	At3g33064.1	chr3	+	13623922	13624638	13623922	13624636			hypothetical protein
At2g06914	At2g06914.1	chr2	+	2827621	2828097	2827621	2828097			hypothetical protein
At3g33064	At3g33064.1	chr3	+	13623922	13624638	13623922	13624636		Yes	hypothetical protein
At2g07880	At2g07880.1	chr2	+	3604525	3605046	3604525	3605046			hypothetical protein
At3g33064	At3g33064.1	chr3	+	13623922	13624638	13623922	13624636			hypothetical protein
At2g09900	At2g09900.1	chr2	-	3758425	3759020	3758425	3759020			hypothetical protein
At3g33064	At3g33064.1	chr3	+	13623922	13624638	13623922	13624636		Yes	hypothetical protein
At2g10110	At2g10110.1	chr2	+	3837634	3838143	3837634	3838143			hypothetical protein
At3g33064	At3g33064.1	chr3	+	13623922	13624638	13623922	13624636		Yes	hypothetical protein
At2g11090	At2g11090.1	chr2	-	4406516	4407042	4406516	4407042			expressed protein
At3g33064	At3g33064.1	chr3	+	13623922	13624638	13623922	13624636		Yes	hypothetical protein
At2g12320	At2g12320.1	chr2	+	4942708	4943368	4942708	4943368			hypothetical protein
At3g33064	At3g33064.1	chr3	+	13623922	13624638	13623922	13624636		Yes	hypothetical protein
At3g30690	At3g30690.1	chr3	-	12247360	12247980	12247360	12247980			hypothetical protein
At3g33064	At3g33064.1	chr3	+	13623922	13624638	13623922	13624636		Yes	hypothetical protein
At3g30700	At3g30700.1	chr3	-	12257039	12257659	12257039	12257659			hypothetical protein
At3g42240	At3g42240.1	chr3	-	14408316	14409279	14408316	14409279			hypothetical protein
At2g06390	At2g06390.1	chr2	-	2516583	2516709	2516626	2516709			hypothetical protein
At3g42254	At3g42254.1	chr3	+	14425990	14426384	14425990	14426384			hypothetical protein
At1g41770	At1g41770.1	chr1	+	15539662	15539973	15539662	15539973			hypothetical protein
At3g42254	At3g42254.1	chr3	+	14425990	14426384	14425990	14426384		Yes	hypothetical protein
At3g33064	At3g33064.1	chr3	+	13623922	13624638	13623922	13624636			hypothetical protein
At3g42300	At3g42300.1	chr3	+	14465318	14466582	14465318	14466582			hypothetical protein
At1g38380	At1g38380.1	chr1	+	14448841	14450437	14448841	14450437			hypothetical protein
At3g42300	At3g42300.1	chr3	+	14465318	14466582	14465318	14466582			hypothetical protein
At2g09865	At2g09865.1	chr2	-	3736626	3738125	3736626	3738125			hypothetical protein
At3g42436	At3g42436.1	chr3	+	14581216	14582611	14581216	14582611			hypothetical protein
At3g42300	At3g42300.1	chr3	+	14465318	14466582	14465318	14466582			hypothetical protein
At3g46220	At3g46220.1	chr3	+	16990060	16995776	16991592	16994955			expressed protein
At1g53540	At1g53540.1	chr1	+	19984130	19984775	19984178	19984651			17.6 kDa class I small heat shock protein (HSP17.6C-CI) (AA 1-156)
At3g47240	At3g47240.1	chr3	-	17404846	17405973	17404846	17405973		Yes	hypothetical protein
At2g12505	At2g12505.1	chr2	+	5103120	5104441	5103120	5104441			hypothetical protein
At3g62250	At3g62250.1 RAFL06-77-O18	chr3	+	23048069	23048772	23048113	23048586			ubiquitin extension protein 5 (UBQ5) / 40S ribosomal protein S27A (RPS27aC)
At2g47115	At2g47115.1 gnl|UG|At#S18898885	chr2	-	19351738	19353991	19352446	19353934			expressed protein
At4g00370	At4g00370.1	chr4	-	161539	166357	163153	166111			sugar transporter family protein
At1g01600	At1g01600.1 RAFL16-98-J04	chr1	+	219131	221286	219200	220994			cytochrome P450, putative
At4g01850	At4g01850.1 RAFL05-14-A18 RAFL06-72-L17	chr4	-	796097	798285	796298	797479			S-adenosylmethionine synthetase 2 (SAM2)
At3g17380	At3g17380.1	chr3	+	5950206	5953699	5950246	5952130			meprin and TRAF homology domain-containing protein / MATH domain-containing protein
[truncated: 642 more rows]
