# Supplementary material for: Prediction of trans-antisense transcripts in Arabidopsis thaliana
Source: Genome Biol. 2006 Oct 13;7(10):R92. doi: 10.1186/gb-2006-7-10-r92 (PMC1794575; doi:10.1186/gb-2006-7-10-r92)
Supplement: Additional data file 2 — In situ hybridization data obtained from the AREX database for some Arabidopsis trans-NAT pairs [file gb-2006-7-10-r92-S2.xls]

## Sheet: both
Additional data file 2. In situ hybridization data of Arabidopsis trans-NAT pairs.
ID	ANNOTATION	[Stele,Stage 3]	[Stele,Stage 2]	[Stele,Stage 1]	[Endo+Cortex,Stage 3]	[Endo+Cortex,Stage 2]	[Endo+Cortex,Stage 1]	[Endo,Stage 3]	[Endo,Stage 2]	[Endo,Stage 1]	[Epidermis(atrichoblasts),Stage 3]	[Epidermis(atrichoblasts),Stage 2]	[Epidermis(atrichoblasts),Stage 1]	[Lat.root cap,Stage 2]	[Lat.root cap,Stage 1]	[Columella,Stage 1]	[Pericycle,Stage 3]	[Pericycle,Stage 2]
At1g11780	oxidoreductase, 2OG-Fe(II) oxygenase family protein low similarity to alkB proteins from Homo sapiens [SP|Q13686], Caulobacter crescentus [GI:2055386]; contains Pfam profile PF03171: oxidoreductase, 2OG-Fe(II) oxygenase family	118.803	194.138	229.359	130.622	213.452	252.177	112.252	183.434	216.713	115.517	188.768	223.015	156.916	185.384	-1	-1	-1
At1g01980	FAD-binding domain-containing protein similar to SP|P30986 reticuline oxidase precursor (Berberine-bridge-forming enzyme) (BBE) (Tetrahydroprotoberberine synthase) [Eschscholzia californica]; contains PF01565 FAD binding domain	3.42133	13.7499	5.22882	2.5889	10.4045	3.95663	3.29914	13.2588	5.04207	2.61182	10.4965	3.99164	23.0388	8.76122	-1	-1	-1
At1g17990	12-oxophytodienoate reductase, putative similar to OPR1 [GI:3882355] and OPR2 [GI:3882356]	53.5623	5.66319	5.17455	100.803	10.6581	9.73844	53.6454	5.67198	5.18259	48.4056	5.11798	4.67638	64.3773	58.8227	-1	-1	-1
At1g09390	GDSL-motif lipase/hydrolase family protein Similar to early nodulin ENOD8 [Medicago sativa] GI:304037, lanatoside 15'-O-acetylesterase [Digitalis lanata] GI:3688284, elicitor-induced glycoprotein iEP4 [Daucus carota] GI:1911765; contains InterPro Entry IPR001087 Lipolytic enzyme, G-D-S-L family	83.1737	139.353	66.8732	96.4804	161.648	77.5719	64.0616	107.332	51.5067	168.905	282.992	135.803	168.594	80.9056	-1	-1	-1
At1g35320	expressed protein	58.7443	109.601	108.355	13.2477	24.7166	24.4357	50.3795	93.9943	92.9262	56.3028	105.045	103.852	35.5017	35.0983	-1	-1	-1
At1g33860	hypothetical protein	184.341	143.723	53.6359	43.2479	33.7187	12.5834	128.947	100.535	37.5184	79.2999	61.827	23.0731	59.4237	22.1763	-1	-1	-1
At1g50020	expressed protein	350.688	137.832	139.08	240.553	94.5456	95.4014	484.459	190.409	192.132	140.923	55.3877	55.8891	125.183	126.317	-1	-1	-1
At1g04820	tubulin alpha-2/alpha-4 chain (TUA4) nearly identical to SP:P29510 Tubulin alpha-2/alpha-4 chain from [Arabidopsis thaliana]	1858.02	3700.88	2910	1912.77	3809.93	2995.75	1667.89	3322.18	2612.23	1737.33	3460.48	2720.98	2445.56	1922.94	-1	-1	-1
At1g50560	cytochrome P450, putative similar to CYTOCHROME P450 93A3 (P450 CP5) (SP:O81973) [Glycine max]	122.793	71.6003	66.5064	231.208	134.816	125.225	258.812	150.912	140.176	336.329	196.112	182.16	212.146	197.054	-1	-1	-1
At1g50530	hypothetical protein	24.2	35.5802	12.8198	52.5	77.1884	27.8116	44.9	66.0144	23.7856	10.2667	15.0946	5.43871	89.8326	32.3674	-1	-1	-1
At1g50570	C2 domain-containing protein low similarity to cold-regulated gene SRC2 [Glycine max] GI:2055230; contains Pfam profile PF00168: C2 domain	226.126	163.885	226.39	112.256	81.3575	112.387	194.687	141.099	194.914	121.94	88.3766	122.083	111.867	154.533	-1	-1	-1
At1g50520	cytochrome P450 family protein similar to CYTOCHROME P450 93A3 GB:O81973 from [Glycine max]	72.9593	106.361	97.18	193.309	281.808	257.483	7.7577	11.3092	10.3331	273.05	398.054	363.696	322.415	294.585	-1	-1	-1
At1g53450	expressed protein	28.0236	56.8628	66.5136	38.0373	77.1817	90.281	7.10771	14.4223	16.87	26.0431	52.8441	61.8128	55.491	64.909	-1	-1	-1
At1g53430	leucine-rich repeat family protein / protein kinase family protein contains Pfam domains PF00560: Leucine Rich Repeat and PF00069: Protein kinase domain	122.462	53.0368	44.9014	172.274	74.6101	63.1655	175.858	76.1622	64.4795	137.52	59.5581	50.4224	273.15	231.25	-1	-1	-1
At1g53450	expressed protein	28.0236	56.8628	66.5136	38.0373	77.1817	90.281	7.10771	14.4223	16.87	26.0431	52.8441	61.8128	55.491	64.909	-1	-1	-1
At1g53430	leucine-rich repeat family protein / protein kinase family protein contains Pfam domains PF00560: Leucine Rich Repeat and PF00069: Protein kinase domain	122.462	53.0368	44.9014	172.274	74.6101	63.1655	175.858	76.1622	64.4795	137.52	59.5581	50.4224	273.15	231.25	-1	-1	-1
At1g60670	expressed protein contains similarity to D-ala,D-ala ligase GI:6634594 from [Streptococcus pneumoniae]	130.98	62.6565	97.763	118.867	56.8617	88.7215	206.854	98.9517	154.394	77.2668	36.9618	57.6715	56.9074	88.7926	-1	-1	-1
At1g10810	aldo/keto reductase family protein contains Pfam profile PF00248: oxidoreductase, aldo/keto reductase family	104.096	103.331	124.173	260.067	258.155	310.227	110.28	109.469	131.55	98.9791	98.2513	118.07	416.177	500.123	-1	-1	-1
At1g60690	aldo/keto reductase family protein contains Pfam profile PF00248: oxidoreductase, aldo/keto reductase family	283.709	35.6794	82.7114	151.027	18.9932	44.0298	516.688	64.979	150.633	120.864	15.1999	35.2362	18.926	43.874	-1	-1	-1
At1g60670	expressed protein contains similarity to D-ala,D-ala ligase GI:6634594 from [Streptococcus pneumoniae]	130.98	62.6565	97.763	118.867	56.8617	88.7215	206.854	98.9517	154.394	77.2668	36.9618	57.6715	56.9074	88.7926	-1	-1	-1
At1g60710	aldo/keto reductase family protein contains Pfam profile PF00248: oxidoreductase, aldo/keto reductase family	3813.56	835.14	567.202	1476.61	323.367	219.621	2039.66	446.671	303.366	632.51	138.515	94.0752	271.563	184.437	-1	-1	-1
At1g60670	expressed protein contains similarity to D-ala,D-ala ligase GI:6634594 from [Streptococcus pneumoniae]	130.98	62.6565	97.763	118.867	56.8617	88.7215	206.854	98.9517	154.394	77.2668	36.9618	57.6715	56.9074	88.7926	-1	-1	-1
At1g60730	aldo/keto reductase family protein contains Pfam profile PF00248: oxidoreductase, aldo/keto reductase family	258.622	42.4456	26.4325	76.2836	12.5198	7.79658	277.416	45.5302	28.3534	297.948	48.8999	30.4519	102.05	63.5503	-1	-1	-1
At1g60670	expressed protein contains similarity to D-ala,D-ala ligase GI:6634594 from [Streptococcus pneumoniae]	130.98	62.6565	97.763	118.867	56.8617	88.7215	206.854	98.9517	154.394	77.2668	36.9618	57.6715	56.9074	88.7926	-1	-1	-1
At1g64740	tubulin alpha-1 chain (TUA1) nearly identical to SP|P11139 Tubulin alpha-1 chain {Arabidopsis thaliana}	147.994	112.533	141.473	79.8506	60.7173	76.3322	103.485	78.6889	98.9257	69.6161	52.9351	66.5487	52.0119	65.3881	-1	-1	-1
At1g50020	expressed protein	350.688	137.832	139.08	240.553	94.5456	95.4014	484.459	190.409	192.132	140.923	55.3877	55.8891	125.183	126.317	-1	-1	-1
At1g65960	glutamate decarboxylase 2 (GAD 2) similar to glutamate decarboxylase (gad) GI:294111 from [Petunia hybrida]	2955.77	508.281	241.548	643.344	110.631	52.5747	1459.94	251.054	119.308	320.815	55.1681	26.2173	103.238	49.0616	-1	-1	-1
At1g60740	peroxiredoxin type 2, putative strong similarity to type 2 peroxiredoxin [Brassica rapa subsp. pekinensis] GI:4928472; contains Pfam profile: PF00578 AhpC/TSA (alkyl hydroperoxide reductase and thiol-specific antioxidant) family	164.663	21.4724	23.865	121.145	15.7975	17.5578	93.6224	12.2086	13.569	248.327	32.3824	35.9907	59.8173	66.4827	-1	-1	-1
At1g69260	expressed protein	611.021	383.902	341.978	395.228	248.32	221.202	356.219	223.811	199.37	760.474	477.803	425.624	286.864	255.536	-1	-1	-1
At1g13750	calcineurin-like phosphoesterase family protein contains Pfam profile: PF00149 calcineurin-like phosphoesterase	99.4544	154.28	116.466	253.955	393.951	297.393	105.902	164.282	124.016	405.313	628.747	474.64	618.269	466.731	-1	-1	-1
At1g69720	heme oxygenase 3 (HO3) similar to heme oxygenase 3 [Arabidopsis thaliana] gi|14485563|gb|AAK63006	2.20299	5.19403	2.20299	6.78106	15.9879	6.78106	2.47836	5.84328	2.47836	3.18974	7.52052	3.18974	21.6973	9.20266	-1	-1	-1
At1g16130	wall-associated kinase, putative similar to putative serine/threonine-specific protein kinase GI:7270012 from [Arabidopsis thaliana]	56.9931	20.842	8.1649	16.4021	5.99813	2.34978	45.7271	16.722	6.55091	58.1197	21.254	8.32629	33.4111	13.0889	-1	-1	-1
At1g69720	heme oxygenase 3 (HO3) similar to heme oxygenase 3 [Arabidopsis thaliana] gi|14485563|gb|AAK63006	2.20299	5.19403	2.20299	6.78106	15.9879	6.78106	2.47836	5.84328	2.47836	3.18974	7.52052	3.18974	21.6973	9.20266	-1	-1	-1
At1g16150	wall-associated kinase, putative contains similarity to wall-associated kinase 4 GI:3355308 from [Arabidopsis thaliana]	38.2926	34.0714	62.836	177.542	157.971	291.337	27.9547	24.8731	45.8722	30.2206	26.8892	49.5903	483.467	891.633	-1	-1	-1
At1g69720	heme oxygenase 3 (HO3) similar to heme oxygenase 3 [Arabidopsis thaliana] gi|14485563|gb|AAK63006	2.20299	5.19403	2.20299	6.78106	15.9879	6.78106	2.47836	5.84328	2.47836	3.18974	7.52052	3.18974	21.6973	9.20266	-1	-1	-1
At1g16160	protein kinase family protein contains similarity to wall-associated kinase 4 GI:3355308 from [Arabidopsis thaliana]	50.2255	41.2757	71.9988	49.0735	40.329	70.3474	53.5431	44.0022	76.7547	55.202	45.3654	79.1326	139.451	243.249	-1	-1	-1
At1g69720	heme oxygenase 3 (HO3) similar to heme oxygenase 3 [Arabidopsis thaliana] gi|14485563|gb|AAK63006	2.20299	5.19403	2.20299	6.78106	15.9879	6.78106	2.47836	5.84328	2.47836	3.18974	7.52052	3.18974	21.6973	9.20266	-1	-1	-1
At1g17910	wall-associated kinase, putative contains similarity to wall-associated kinase 4 GI:3355308 from [Arabidopsis thaliana]	27.2147	26.7758	43.3095	24.9212	24.5192	39.6595	5.28632	5.20105	8.41263	4.50316	4.43053	7.16632	26.4376	42.7624	-1	-1	-1
At1g69720	heme oxygenase 3 (HO3) similar to heme oxygenase 3 [Arabidopsis thaliana] gi|14485563|gb|AAK63006	2.20299	5.19403	2.20299	6.78106	15.9879	6.78106	2.47836	5.84328	2.47836	3.18974	7.52052	3.18974	21.6973	9.20266	-1	-1	-1
At1g19390	wall-associated kinase, putative similar to GB:CAB42872 from [Arabidopsis thaliana] (Plant Mol. Biol. 39 (6), 1189-1196 (1999))	8.49029	11.5357	12.274	7.452	10.125	10.773	7.33371	9.96429	10.602	7.70171	10.4643	11.134	11.1919	11.9081	-1	-1	-1
At1g73040	jacalin lectin family protein similar to jacalin Artocarpus heterophyllus GI:289160, SP|P18674 Agglutinin alpha chain (MPA) Maclura pomifera, SP|P18670 Agglutinin alpha chain (Jacalin alpha chain) Artocarpus integrifolia; contains Pfam profile PF01419 jacalin-like lectin domain	30.1498	8.86292	10.2873	21.9243	6.44494	7.48074	30.4555	8.95281	10.3917	21.8326	6.41798	7.44944	8.97851	10.4215	-1	-1	-1
At1g17730	SNF7 family protein contains Pfam domain, PF03357: SNF7 family	1145.69	807.762	637.351	842.019	593.662	468.419	1164.13	820.763	647.61	782.939	552.008	435.553	863.427	681.273	-1	-1	-1
At1g73200	expressed protein	317.459	230.338	221.903	309.148	224.308	216.093	509.04	369.343	355.817	338.989	245.959	236.952	245.19	236.21	-1	-1	-1
At1g17810	major intrinsic family protein / MIP family protein contains Pfam profile: MIP PF00230	8.89456	7.87073	7.93472	5.77966	5.11438	5.15596	9.07461	8.03005	8.09534	6.73394	5.95881	6.00725	5.72672	5.77328	-1	-1	-1
At1g73220	sugar transporter family protein contains Pfam profile: PF00083 sugar (and other) transporter	8.02376	7.68232	15.1939	1.75276	1.67818	3.31906	3.03812	2.90884	5.75304	1.89558	1.81492	3.5895	1.51119	2.98881	-1	-1	-1
At1g17880	nascent polypeptide-associated complex (NAC) domain-containing protein / BTF3b-like transcription factor, putative similar to SP|P20290 Transcription factor BTF3 (RNA polymerase B transcription factor 3) {Homo sapiens}; contains Pfam profile PF01849: NAC domain; identical to cDNA BTF3b-like factor GI:5912423	2023.91	5419.61	6441.88	2100.41	5624.44	6685.35	1818.72	4870.13	5788.75	1874.12	5018.49	5965.09	4185.14	4974.56	-1	-1	-1
At1g74310	heat shock protein 101 (HSP101) identical to heat shock protein 101 GI:6715468 GB:AAF26423 from [Arabidopsis thaliana]	1188.9	638.54	1283.16	454.179	243.933	490.188	366.462	196.821	395.517	389.7	209.302	420.597	307.025	616.975	-1	-1	-1
At1g74290	esterase/lipase/thioesterase family protein contains Interpro entry IPR000379 esterase/lipase/thioesterase family	82.3102	77.3371	64.5527	99.6753	93.6531	78.1716	123.135	115.695	96.5699	117.958	110.831	92.5102	93.5852	78.1148	-1	-1	-1
At1g74730	expressed protein	67.5171	53.1997	63.8832	44.4384	35.015	42.0467	107.749	84.9005	101.95	42.7559	33.6893	40.4548	20.5832	24.7168	-1	-1	-1
At1g18890	calcium-dependent protein kinase 1 (CDPK1) identical to calcium-dependent protein kinase [Arabidopsis thaliana] gi|604880|dbj|BAA04829; contains protein kinase domain, Pfam:PF00069; contains EF hand domain (calcium-binding EF-hand), Pfam:PF00036, INTERPRO:IPR002048	559.798	90.7109	125.391	358.216	58.0461	80.238	928.98	150.534	208.086	347.322	56.2807	77.7978	154.262	213.238	-1	-1	-1
At1g76260	transducin family protein / WD-40 repeat family protein contains 6 WD-40 repeats (PF00400); similar to retinoblastoma A associated protein; RbAp48 (GI:3309245) [Xenopus laevis]	342.509	548.385	303.907	429.096	687.018	380.736	272.103	435.66	241.436	394.28	631.276	349.844	597.355	331.045	-1	-1	-1
At1g20550	expressed protein contains Pfam PF03138: Plant protein family. The function of this family of plant proteins is unknown; previously annotated as 'axi 1 protein -related' based on similarity to axi 1 protein (GB:X80301) (GI:559920) from [Nicotiana tabacum], which, due to scienitific fraud was retracted. Retraction in: Schell J. EMBO J 1999 May 17;18(10):2908. PMID:10400497.	40.3484	39.536	50.5155	85.8178	84.0899	107.442	78.5309	76.9498	98.3194	40.2247	39.4148	50.3606	56.8993	72.7007	-1	-1	-1
At1g76270	expressed protein contains Pfam PF03138: Plant protein family. The function of this family of plant proteins is unknown; previously annotated as ' auxin-independent growth promoter -related' based on similarity to axi 1 protein (GB:X80301) (GI:559920) from [Nicotiana tabacum], which, due to scienitific fraud was retracted. Retraction in: Schell J. EMBO J 1999 May 17;18(10):2908. PMID:10400497.	56.2811	107.657	86.9617	66.4875	127.181	102.732	60.1618	115.08	92.9578	54.8679	104.954	84.7781	112.902	91.1981	-1	-1	-1
At1g20540	transducin family protein / WD-40 repeat family protein contains 6 WD-40 repeats (PF00400); similar to Rbap46 polypeptide (GI:9454362) [Gallus gallus]	235.276	348.132	363.693	246.156	364.232	380.512	181.245	268.184	280.171	222.706	329.532	344.262	278.525	290.975	-1	-1	-1
At1g76360	protein kinase, putative similar to protein kinase APK1B, SWISS-PROT:P46573; contains protein kinase domain, Pfam:PF00069	95.1373	19.6502	4.91254	85.5997	17.6802	4.42006	37.1965	7.68277	1.92069	154.429	31.8966	7.97416	187.04	46.76	-1	-1	-1
At1g20640	RWP-RK domain-containing protein similar to nodule inception protein GI:6448579 from (Lotus japonicus); contains Pfam profile: PF02042 RWP-RK domain	258.797	168.653	118.851	363.466	236.864	166.92	188.59	122.901	86.6089	370.17	241.232	169.998	303.747	214.053	-1	-1	-1
At1g76400	ribophorin I family protein similar to ribophorin I [Sus scrofa] GI:9857227; contains Pfam profile PF04597: Ribophorin I	362.425	970.703	685.272	520.151	1393.15	983.499	418.771	1121.62	791.811	504.637	1351.6	954.166	836.13	590.269	-1	-1	-1
At1g20780	armadillo/beta-catenin repeat protein-related / U-box domain-containing protein low similarity to immediate-early fungal elicitor protein CMPG1 [Petroselinum crispum] GI:14582200; contains Pfam profile PF04564: U-box domain	57.2648	61.2634	38.2718	94.4432	101.038	63.1191	58.8352	62.9435	39.3213	36.8862	39.4618	24.6521	107.773	67.3268	-1	-1	-1
At1g76700	DNAJ heat shock N-terminal domain-containing protein similar to SP|P39101 CAJ1 protein, Saccharomyces cerevisiae; contains Pfam profile PF00226 DnaJ domain	335.635	189.17	188.594	180.873	101.944	101.633	548.477	309.132	308.191	119.265	67.2199	67.0152	151.38	150.92	-1	-1	-1
At1g17990	12-oxophytodienoate reductase, putative similar to OPR1 [GI:3882355] and OPR2 [GI:3882356]	53.5623	5.66319	5.17455	100.803	10.6581	9.73844	53.6454	5.67198	5.18259	48.4056	5.11798	4.67638	64.3773	58.8227	-1	-1	-1
At1g77420	hydrolase, alpha/beta fold family protein similar to monoglyceride lipase from [Homo sapiens] GI:14594904, [Mus musculus] GI:2632162; contains Pfam profile PF00561: hydrolase, alpha/beta fold family	154.053	211.565	147.882	146.163	200.729	140.308	153.723	211.112	147.565	259.566	356.467	249.167	231.49	161.81	-1	-1	-1
At1g68470	exostosin family protein contains Pfam profile: PF03016 Exostosin family	50.7428	97.5199	81.8374	29.3739	56.4522	47.3739	23.7505	45.6449	38.3046	50.1694	96.418	80.9127	64.1044	53.7956	-1	-1	-1
At1g77540	expressed protein similar to GB:AAD41433	51.9561	127.339	104.005	56.6419	138.823	113.385	86.8197	212.786	173.794	104.242	255.487	208.671	117.187	95.7132	-1	-1	-1
At1g21760	F-box family protein Contains PF|00646 F-box domain. ESTs gb|Z37267, gb|R90412, gb|Z37268 and gb|T88189 come from this gene similar to SKP1 interacting partner 2 (SKIP2) TIGR_Ath1:At5g67250	397.391	210.309	264.8	228.323	120.835	152.142	271.364	143.613	180.823	244.902	129.608	163.189	144.261	181.639	-1	-1	-1
At1g78180	mitochondrial substrate carrier family protein contains Pfam profile: PF00153 mitochondrial carrier protein	121.775	116.106	151.919	73.8992	70.4586	92.1922	192.035	183.094	239.571	105.03	100.14	131.03	85.2517	111.548	-1	-1	-1
At1g22270	expressed protein contains Pfam domain PF03966: Protein of unknown function (DUF343)	316.722	777.2	1262.78	388.743	953.93	1549.93	211.305	518.518	842.477	396.041	971.838	1579.02	574.601	933.599	-1	-1	-1
At1g78580	alpha, alpha-trehalose-phosphate synthase, UDP-forming, putative / trehalose-6-phosphate synthase, putative / UDP-glucose-glucosephosphate glucosyltransferase, putative similar to trehalose-6-phosphate synthase SL-TPS/P [Selaginella lepidophylla] GI:4100325; contains Pfam profiles PF00982: Glycosyltransferase family 20, PF02358: Trehalose-phosphatase	270.674	260.166	163.56	98.8133	94.977	59.7096	119.278	114.647	72.0755	79.6743	76.5811	48.1446	84.6701	53.2299	-1	-1	-1
At1g53500	NAD-dependent epimerase/dehydratase family protein low similarity to dTDP-D-glucose-4,6-dehydratase from Aneurinibacillus thermoaerophilus GI:16357461, Sphingomonas sp. GI:1314581; contains Pfam profile PF01370: NAD dependent epimerase/dehydratase family; putative NDP-rhamnose synthase (rhm2 gene) GI:31559258	532.188	828.695	317.517	516.81	804.749	308.342	768.318	1196.38	458.398	353.862	551.015	211.123	648.229	248.371	-1	-1	-1
At1g78580	alpha, alpha-trehalose-phosphate synthase, UDP-forming, putative / trehalose-6-phosphate synthase, putative / UDP-glucose-glucosephosphate glucosyltransferase, putative similar to trehalose-6-phosphate synthase SL-TPS/P [Selaginella lepidophylla] GI:4100325; contains Pfam profiles PF00982: Glycosyltransferase family 20, PF02358: Trehalose-phosphatase	270.674	260.166	163.56	98.8133	94.977	59.7096	119.278	114.647	72.0755	79.6743	76.5811	48.1446	84.6701	53.2299	-1	-1	-1
At1g63000	expressed protein	2960.74	4072.24	1731.41	3615.16	4972.33	2114.11	6193.66	8518.85	3621.99	4616.24	6349.23	2699.53	4864.39	2068.21	-1	-1	-1
At1g79670	wall-associated kinase, putative similar to wall-associated kinase 4 GI:3355308 from [Arabidopsis thaliana]; isoform contains non-consensus AT-acceptor splice site.	144.029	58.6052	58.166	176.446	71.7959	71.2578	182.411	74.2228	73.6665	180.202	73.3239	72.7744	106.399	105.601	-1	-1	-1
At1g69720	heme oxygenase 3 (HO3) similar to heme oxygenase 3 [Arabidopsis thaliana] gi|14485563|gb|AAK63006	2.20299	5.19403	2.20299	6.78106	15.9879	6.78106	2.47836	5.84328	2.47836	3.18974	7.52052	3.18974	21.6973	9.20266	-1	-1	-1
At1g79670	wall-associated kinase, putative similar to wall-associated kinase 4 GI:3355308 from [Arabidopsis thaliana]; isoform contains non-consensus AT-acceptor splice site.	144.029	58.6052	58.166	176.446	71.7959	71.2578	182.411	74.2228	73.6665	180.202	73.3239	72.7744	106.399	105.601	-1	-1	-1
At1g16170	expressed protein	673.306	466.919	189.274	355.594	246.594	99.9617	660.747	458.21	185.744	397.907	275.937	111.856	350.371	142.029	-1	-1	-1
At1g79680	wall-associated kinase, putative similar to wall-associated kinase 2 GI:4826399 from [Arabidopsis thaliana]	73.9786	99.6835	87.9379	84.0318	113.23	99.8882	140.746	189.65	167.304	58.5946	78.9542	69.6512	101.691	89.7089	-1	-1	-1
At1g69720	heme oxygenase 3 (HO3) similar to heme oxygenase 3 [Arabidopsis thaliana] gi|14485563|gb|AAK63006	2.20299	5.19403	2.20299	6.78106	15.9879	6.78106	2.47836	5.84328	2.47836	3.18974	7.52052	3.18974	21.6973	9.20266	-1	-1	-1
At1g80820	cinnamoyl-CoA reductase, putative identical to CCR2 (GI:12407990), similar to cinnamoyl CoA reductase from Eucalyptus gunnii [GI:2058311]	803.003	21.853	19.7444	218.767	5.95356	5.3791	1334.85	36.3268	32.8216	14.8317	0.403631	0.364684	65.1954	58.9046	-1	-1	-1
At1g15960	NRAMP metal ion transporter 6, putative (NRAMP6) identical to putative metal transporter [Arabidopsis thaliana] gi|12666983|emb|CAC28123; similar to NRAMP1 protein [Arabidopsis thaliana] gi|7108911|gb|AAF36535; member of the natural resistance-associated macrophage protein (NRAMP) metal transporter family, PMID:11500563; contains a possible frameshift	72.5861	39.1334	45.5805	66.9334	36.0858	42.0308	40.5615	21.8679	25.4706	30.7787	16.5938	19.3275	45.0861	52.5139	-1	-1	-1
At2g01260	expressed protein	268.933	195.626	159.842	296.864	215.943	176.443	421.747	306.785	250.668	258.38	187.95	153.57	247.705	202.395	-1	-1	-1
At1g15040	glutamine amidotransferase-related	9.29441	12.8718	11.3338	35.7488	49.5082	43.593	35.7072	49.4506	43.5422	29.7144	41.1512	36.2344	38.7127	34.0873	-1	-1	-1
At2g01960	expressed protein	58.765	42.8659	30.1691	52.5006	38.2964	26.953	181.646	132.501	93.254	29.7392	21.6931	15.2676	52.8231	37.1769	-1	-1	-1
At1g14670	endomembrane protein 70, putative similar to endomembrane protein emp70 precursor isolog GB:AAF67014 GI:7677068 (Homo sapiens)	1551.54	2079.36	1466.9	2455.41	3290.72	2321.46	1873.88	2511.36	1771.66	2359.75	3162.52	2231.02	3344.97	2359.73	-1	-1	-1
At2g02730	expressed protein	116.467	81.4048	73.8283	104.422	72.9856	66.1928	135.542	94.7375	85.9202	109.523	76.551	69.4263	100.266	90.9341	-1	-1	-1
At1g14420	pectate lyase family protein similar to pectate lyase P59 SP:P15722 from [Lycopersicon esculentum]	5.15418	2.2467	4.59912	4.50991	1.96586	4.02423	11.7258	5.11123	10.463	16.9659	7.39537	15.1388	1.64093	3.35907	-1	-1	-1
At2g02800	protein kinase (APK2b) identical to protein kinase APK2b [Arabidopsis thaliana] gi|2852449|dbj|BAA24695	1631.87	600.54	812.089	884.491	325.499	440.161	863.185	317.658	429.558	1366.98	503.057	680.266	1025.95	1387.35	-1	-1	-1
At1g14380	calmodulin-binding family protein contains Pfam profile PF00612: IQ calmodulin-binding motif	294.273	152.388	134.639	157.033	81.3192	71.8475	457.584	236.958	209.358	112.384	58.1975	51.4189	39.2881	34.7119	-1	-1	-1
At2g04230	F-box family protein contains F-box domain Pfam:PF00646	21.6011	23.1464	23.3525	59.3316	63.5762	64.1422	37.3974	40.0729	40.4297	22.2672	23.8602	24.0726	55.3536	55.8464	-1	-1	-1
At1g33990	hydrolase, alpha/beta fold family protein similar to polyneuridine aldehyde esterase GI:6651393 from [Rauvolfia serpentina], SP|Q40708 PIR7A protein {Oryza sativa}, ethylene-induced esterase [Citrus sinensis] GI:14279437; contains Pfam profile PF00561: hydrolase, alpha/beta fold family	391.974	355.901	371.325	868.756	788.805	822.989	593.635	539.003	562.362	733.27	665.788	694.641	821.646	857.254	-1	-1	-1
At2g05710	aconitate hydratase, cytoplasmic, putative / citrate hydro-lyase/aconitase, putative nearly identical to SP|P49608 Aconitate hydratase, cytoplasmic (EC 4.2.1.3) (Citrate hydro-lyase) (Aconitase) {Cucurbita maxima}; contains Pfam profiles PF00330: Aconitase family (aconitate hydratase), PF00694: Aconitase C-terminal domain	2816.53	3043.46	1971.22	2819.01	3046.14	1972.95	2538.59	2743.12	1776.69	3551.44	3837.59	2485.57	3013.67	1951.93	-1	-1	-1
At1g48520	glutamyl-tRNA(Gln) amidotransferase B family protein contains Pfam profiles: PF02934 PET112 family, N terminal region, PF02637 GatB/Yqey domain, PF01162 PET112 family, C terminal region	106.549	88.3221	122.329	145.161	120.329	166.66	183.404	152.03	210.566	94.6916	78.493	108.715	61.9279	85.7721	-1	-1	-1
At2g26650	potassium channel protein 1 (AKT1) identical to AKT1 [Arabidopsis thaliana] gi|563112|gb|AAA96810; member of the 1 pore, 6 transmembrane (1P/6TM- Shaker-type) K+ channel family, PMID:11500563	356.136	81.6201	80.144	375.872	86.1431	84.5853	252.507	57.87	56.8235	265.366	60.8171	59.7173	347.29	341.01	-1	-1	-1
At1g04220	beta-ketoacyl-CoA synthase, putative Strong similarity to beta-keto-Coa synthase gb|U37088 from Simmondsia chinensis, GI:4091810	60.2283	1.6978	3.27391	98.6562	2.78105	5.36278	185.396	5.22619	10.0778	31.2226	0.880146	1.69721	7.68357	14.8164	-1	-1	-1
At2g26800	hydroxymethylglutaryl-CoA lyase, putative / 3-hydroxy-3-methylglutarate-CoA lyase, putative / HMG-CoA lyase, putative similar to SP|P35915 Hydroxymethylglutaryl-CoA lyase (EC 4.1.3.4) (HMG-CoA lyase) {Gallus gallus}; contains Pfam profile PF00682: HMGL-like	532.703	161.292	202.605	473.052	143.231	179.918	629.012	190.453	239.235	340.084	102.971	129.345	266.917	335.284	-1	-1	-1
At1g67570	expressed protein	144.385	236.227	178.188	161.038	263.472	198.74	255.491	418.004	315.305	174.513	285.518	215.369	228.352	172.248	-1	-1	-1
At2g27120	DNA-directed DNA polymerase epsilon catalytic subunit, putative similar to SP|Q07864 DNA polymerase epsilon, catalytic subunit A (EC 2.7.7.7) (DNA polymerase II subunit A) {Homo sapiens}; contains Pfam profiles: PF03175 DNA polymerase type B, organellar and viral, PF00136 DNA polymerase family B, PF03104 DNA polymerase family B, exonuclease domain	12.5945	12.796	14.6096	7.79282	7.91751	9.03967	10.9572	11.1325	12.7103	4.28212	4.35063	4.96725	17.7426	20.2574	-1	-1	-1
At1g08270	expressed protein low similarity to SP|P46467 SKD1 protein (Vacuolar sorting protein 4b) {Mus musculus}	24.2753	34.5456	41.5792	22.885	32.5671	39.1979	9.06696	12.903	15.5301	19.1252	27.2167	32.7581	24.5507	29.5493	-1	-1	-1
At2g28940	protein kinase family protein contains protein kinase domain, Pfam:PF00069	34.8213	9.6504	26.7283	35.3593	9.79949	27.1412	13.4981	3.74089	10.361	75.9026	21.0357	58.2617	8.30315	22.9969	-1	-1	-1
At1g07570	protein kinase (APK1a) identical to Protein kinase APK1A from [Arabidopsis thaliana] SWISS-PROT:Q06548	199.402	77.4386	140.559	192.833	74.8876	135.929	181.01	70.2958	127.594	131.709	51.1495	92.8419	76.9065	139.594	-1	-1	-1
At2g29180	expressed protein	35.7083	49.2386	88.6531	41.9614	57.8611	104.178	48.1322	66.37	119.498	33.6102	46.3456	83.4442	52.3482	94.2518	-1	-1	-1
At2g29140	pumilio/Puf RNA-binding domain-containing protein	229.622	250.177	784.001	271.311	295.598	926.34	75.4929	82.2509	257.756	203.313	221.513	694.174	212.783	666.817	-1	-1	-1
At2g30550	lipase class 3 family protein similar to DEFECTIVE IN ANTHER DEHISCENCE1 [Arabidopsis thaliana] GI:16215706; contains Pfam profile PF01764: Lipase	1005.15	406.35	616.097	626.188	253.147	383.815	1094.14	442.323	670.639	350.634	141.749	214.917	1204.21	1825.79	-1	-1	-1
At1g06790	RNA polymerase Rpb7 N-terminal domain-containing protein similar to SP|P35718 DNA-directed RNA polymerase III 25 kDa polypeptide (EC 2.7.7.6) {Saccharomyces cerevisiae}; contains Pfam profile PF03876: RNA polymerase Rpb7, N-terminal domain	153.895	280.741	328.464	146.292	266.871	312.237	142.057	259.145	303.198	131.933	240.677	281.59	184.793	216.207	-1	-1	-1
At2g30960	expressed protein	19.0033	19.7807	31.8161	27.6166	28.7464	46.237	4.52202	4.70701	7.57096	38.3834	39.9536	64.263	26.9893	43.4107	-1	-1	-1
At1g06430	FtsH protease, putative similar to zinc dependent protease GI:7650138 from [Arabidopsis thaliana]	113.522	19.8943	20.9833	71.2456	12.4855	13.1689	61.7609	10.8233	11.4158	85.5094	14.9852	15.8054	31.6828	33.4172	-1	-1	-1
At2g31370	bZIP transcription factor (POSF21) identical to GB:Q04088	295.026	222.392	182.782	242.568	182.849	150.282	393.115	296.332	243.553	185.476	139.813	114.911	254.68	209.32	-1	-1	-1
At1g06060	RanBPM-related similar to RANBPM {GI:13194576)[Homo sapiens]	222.151	257.989	198.459	248.079	288.1	221.622	269.194	312.621	240.485	175.436	203.738	156.726	274.07	210.83	-1	-1	-1
At2g31390	pfkB-type carbohydrate kinase family protein contains Pfam profile: PF00294 pfkB family carbohydrate kinase	4085.95	4813.03	3835.42	4646.65	5473.51	4361.74	4059.57	4781.97	3810.66	5012.14	5904.04	4704.82	5830.6	4646.3	-1	-1	-1
At1g06040	zinc finger (B-box type) family protein / salt-tolerance protein (STO) identical to SP|Q96288 Salt-tolerance protein [Arabidopsis thaliana]; contains Pfam profile PF00643: B-box zinc finger	1342.99	802.391	512.016	1719.75	1027.49	655.655	1194.72	713.8	455.485	1810.01	1081.42	690.067	1664.54	1062.16	-1	-1	-1
At2g31800	ankyrin protein kinase, putative similar to ankyrin-kinase [Medicago truncatula] gi|18700701|gb|AAL78674; contains Pfam profile PF00023: Ankyrin repeat; identical to cDNA calcineurin B-like protein 10 (CBL10) GI:29150247; blastp match of 67% identity and 1.9e-200 P-value to GP|18700701|gb|AAL78674.1|AF458699_1|AF458699 ankyrin-kinase {Medicago truncatula}	177.092	117.991	108.717	179.329	119.481	110.09	340.37	226.778	208.953	289.102	192.619	177.479	246.123	226.777	-1	-1	-1
At1g05670	UDP-glucoronosyl/UDP-glucosyl transferase family protein similar to UDP-glucose:salicylic acid glucosyltransferase [Nicotiana tabacum] GI:7385017; contains Pfam profiles PF00201: UDP-glucoronosyl and UDP-glucosyl transferase, PF01535: PPR repeat	3.26436	3.48602	6.64962	16.8821	18.0284	34.3895	11.9125	12.7214	24.2662	14.0319	14.9847	28.5835	8.18569	15.6143	-1	-1	-1
At2g31800	ankyrin protein kinase, putative similar to ankyrin-kinase [Medicago truncatula] gi|18700701|gb|AAL78674; contains Pfam profile PF00023: Ankyrin repeat; identical to cDNA calcineurin B-like protein 10 (CBL10) GI:29150247; blastp match of 67% identity and 1.9e-200 P-value to GP|18700701|gb|AAL78674.1|AF458699_1|AF458699 ankyrin-kinase {Medicago truncatula}	177.092	117.991	108.717	179.329	119.481	110.09	340.37	226.778	208.953	289.102	192.619	177.479	246.123	226.777	-1	-1	-1
At1g05680	UDP-glucoronosyl/UDP-glucosyl transferase family protein contains Pfam profile: PF00201 UDP-glucoronosyl and UDP-glucosyl transferase	512.589	660.931	379.581	688.534	887.795	509.871	929.531	1198.54	688.333	2292.64	2956.12	1697.74	1455.81	836.09	-1	-1	-1
At2g32670	synaptobrevin family protein similar to vesicle-associated membrane protein 7 [Rattus norvegicus] GI:9502258, SP|P51809 Synaptobrevin-like protein 1 {Homo sapiens}; contains Pfam profile PF00957: Synaptobrevin	53.048	38.5991	67.1529	39.4353	28.6941	49.9206	14.2308	10.3547	18.0146	30.6997	22.3379	38.8624	22.3013	38.7987	-1	-1	-1
At2g25440	leucine-rich repeat family protein contains leucine rich-repeat (LRR) domains Pfam:PF00560, INTERPRO:IPR001611; contains similarity to NL0E [Lycopersicon esculentum] gi|4235643|gb|AAD13303	10.4924	17.2729	16.1346	1.93596	3.18704	2.977	22.156	36.4738	34.0701	14.1732	23.3322	21.7946	3.72267	3.47733	-1	-1	-1
At2g33020	leucine-rich repeat family protein contains leucine rich-repeat (LRR) domains Pfam:PF00560, INTERPRO:IPR001611	20.4316	27.3342	27.3342	20.2412	27.0794	27.0794	32.9735	44.1132	44.1132	22.6897	30.3551	30.3551	8.65	8.65	-1	-1	-1
At2g32670	synaptobrevin family protein similar to vesicle-associated membrane protein 7 [Rattus norvegicus] GI:9502258, SP|P51809 Synaptobrevin-like protein 1 {Homo sapiens}; contains Pfam profile PF00957: Synaptobrevin	53.048	38.5991	67.1529	39.4353	28.6941	49.9206	14.2308	10.3547	18.0146	30.6997	22.3379	38.8624	22.3013	38.7987	-1	-1	-1
At2g33030	leucine-rich repeat family protein contains leucine rich-repeat (LRR) domains Pfam:PF00560, INTERPRO:IPR001611	9.97135	10.3037	37.7249	10.9083	11.2719	41.2698	22.1261	22.8636	83.7103	5.07163	5.24069	19.1877	9.61107	35.1889	-1	-1	-1
At2g32670	synaptobrevin family protein similar to vesicle-associated membrane protein 7 [Rattus norvegicus] GI:9502258, SP|P51809 Synaptobrevin-like protein 1 {Homo sapiens}; contains Pfam profile PF00957: Synaptobrevin	53.048	38.5991	67.1529	39.4353	28.6941	49.9206	14.2308	10.3547	18.0146	30.6997	22.3379	38.8624	22.3013	38.7987	-1	-1	-1
At2g33050	leucine-rich repeat family protein contains leucine rich-repeat domains Pfam:PF00560, INTERPRO:IPR001611; similar to Hcr2-0B [Lycopersicon esculentum] gi|3894387|gb|AAC78593	50.6366	60.7639	17.7995	30.1586	36.1903	10.6012	60.5523	72.6627	21.285	62.3159	74.7791	21.905	37.5891	11.0109	-1	-1	-1
At2g32670	synaptobrevin family protein similar to vesicle-associated membrane protein 7 [Rattus norvegicus] GI:9502258, SP|P51809 Synaptobrevin-like protein 1 {Homo sapiens}; contains Pfam profile PF00957: Synaptobrevin	53.048	38.5991	67.1529	39.4353	28.6941	49.9206	14.2308	10.3547	18.0146	30.6997	22.3379	38.8624	22.3013	38.7987	-1	-1	-1
At2g33080	leucine-rich repeat family protein contains leucine rich-repeat domain Pfam:PF00560, INTERPRO:IPR001611; contains similarity to Cf-2.2 [Lycopersicon pimpinellifolium] gi|1184077|gb|AAC15780	1.73152	1.475	2.69348	1.23261	1.05	1.91739	1.67283	1.425	2.60217	13.9696	11.9	21.7304	1.45077	2.64923	-1	-1	-1
At2g32670	synaptobrevin family protein similar to vesicle-associated membrane protein 7 [Rattus norvegicus] GI:9502258, SP|P51809 Synaptobrevin-like protein 1 {Homo sapiens}; contains Pfam profile PF00957: Synaptobrevin	53.048	38.5991	67.1529	39.4353	28.6941	49.9206	14.2308	10.3547	18.0146	30.6997	22.3379	38.8624	22.3013	38.7987	-1	-1	-1
At2g33530	serine carboxypeptidase S10 family protein similar to Serine carboxypeptidase II chains A and B (SP:P08819) (EC 3.4.16.6) [Triticum aestivum (Wheat)	35.5411	123.104	12.7547	16.485	57.0991	5.91597	79.9365	276.877	28.6869	3.3592	11.6353	1.20552	10.8734	1.12658	-1	-1	-1
At1g28100	expressed protein	197.943	99.4418	128.515	118.794	59.6791	77.127	145.704	73.1979	94.5983	123.813	62.2007	80.3859	70.7567	91.4433	-1	-1	-1
At2g34390	major intrinsic family protein / MIP family protein contains Pfam profile: MIP PF00230; an isoform contains a non-consensus GA-AG intron	51.1692	65.3688	50.6621	65.002	83.0402	64.3578	56.0046	71.546	55.4495	45.6911	58.3706	45.2383	131.717	102.083	-1	-1	-1
At1g29760	expressed protein	298.754	131.982	164.964	273.904	121.004	151.243	311.442	137.587	171.97	221.27	97.7511	122.179	172.896	216.104	-1	-1	-1
At2g36290	hydrolase, alpha/beta fold family protein low similarity to 2-hydroxy-6-oxo-6-phenylhexa-2,4-dienoate hydrolase [Rhodococcus sp. RHA1] GI:8978311; contains Pfam profile PF00561: hydrolase, alpha/beta fold family	1811.64	668.543	308.014	987.398	364.376	167.877	1970.51	727.169	335.024	243.982	90.0359	41.4817	228.791	105.409	-1	-1	-1
At1g74310	heat shock protein 101 (HSP101) identical to heat shock protein 101 GI:6715468 GB:AAF26423 from [Arabidopsis thaliana]	1188.9	638.54	1283.16	454.179	243.933	490.188	366.462	196.821	395.517	389.7	209.302	420.597	307.025	616.975	-1	-1	-1
At2g39340	SAC3/GANP family protein contains Pfam profile: PF03399 SAC3/GANP family	256.527	178.654	321.519	322.752	224.776	404.522	396.13	275.879	496.491	238.627	166.188	299.084	212.775	382.925	-1	-1	-1
At2g37360	ABC transporter family protein	64.3801	41.1358	39.184	78.2172	49.9771	47.6058	112.521	71.8953	68.4841	67.8505	43.3533	41.2962	57.9242	55.1758	-1	-1	-1
At2g39890	proline transporter 1 (ProT1) identical to proline transporter 1 GI:1769901 from [Arabidopsis thaliana]	251.942	115.472	97.5869	129.465	59.3374	50.1471	167.257	76.6582	64.7851	107.387	49.2182	41.5951	41.7318	35.2682	-1	-1	-1
At2g36580	pyruvate kinase, putative similar to pyruvate kinase, cytosolic isozyme [Glycine max] SWISS-PROT:Q42806	1413.5	1148.36	909.238	1695.84	1377.75	1090.86	1704.82	1385.04	1096.63	1499.34	1218.1	964.456	1732.37	1371.63	-1	-1	-1
At2g41120	expressed protein	31.9249	39.2102	33.4649	35.5722	43.6898	37.2881	29.3917	36.0989	30.8095	39.0058	47.9069	40.8873	39.0078	33.2922	-1	-1	-1
At1g66410	calmodulin-1/4 (CAM4) identical to calmodulin [Arabidopsis thaliana] GI:16223; nearly identical to SP|P25854 Calmodulin-1/4 {Arabidopsis thaliana}	1942.61	3296.39	2089.8	2029.7	3444.17	2183.48	2373.26	4027.16	2553.08	3622.3	6146.64	3896.76	3300.86	2092.64	-1	-1	-1
At2g41120	expressed protein	31.9249	39.2102	33.4649	35.5722	43.6898	37.2881	29.3917	36.0989	30.8095	39.0058	47.9069	40.8873	39.0078	33.2922	-1	-1	-1
At2g27030	calmodulin-2/3/5 (CAM5) (TCH1) identical to calmodulin GI:474183 from [Arabidopsis thaliana], SP|P25069 Calmodulin-2/3/5 {Arabidopsis thaliana}	913.545	1325.13	621.822	922.168	1337.64	627.691	1123.37	1629.49	764.642	1117.62	1621.15	760.729	1053.73	494.467	-1	-1	-1
At2g41120	expressed protein	31.9249	39.2102	33.4649	35.5722	43.6898	37.2881	29.3917	36.0989	30.8095	39.0058	47.9069	40.8873	39.0078	33.2922	-1	-1	-1
At2g41090	calmodulin-like calcium-binding protein, 22 kDa (CaBP-22) identical to SP|P30187 22 kDa calmodulin-like calcium-binding protein (CABP-22) [Arabidopsis thaliana]	19.9754	38.7522	22.3724	16.1823	31.3936	18.1241	4.13793	8.02759	4.63448	29.8276	57.8655	33.4069	15.6595	9.04052	-1	-1	-1
At3g08890	expressed protein contains Pfam profile PF04398: Protein of unknown function, DUF538	273.31	335.047	137.443	312.558	383.162	157.18	476.038	583.57	239.392	287.638	352.613	144.649	349.165	143.234	-1	-1	-1
At3g02230	reversibly glycosylated polypeptide-1 (RGP1) identical to reversibly glycosylated polypeptide-1 (AtRGP) [Arabidopsis thaliana] GI:2317729	9857.76	13277	8308.08	8964.12	12073.4	7554.93	11098.3	14947.8	9353.61	10141.4	13659	8547.13	12667.4	7926.67	-1	-1	-1
At3g09250	expressed protein	103.113	111.206	125.38	90.9261	98.0627	110.561	129.127	139.262	157.011	85.0525	91.7281	103.419	81.3648	91.7352	-1	-1	-1
At1g66280	glycosyl hydrolase family 1 protein contains Pfam PF00232 : Glycosyl hydrolase family 1 domain; TIGRFAM TIGR01233: 6-phospho-beta-galactosidase; similar to beta-glucosidase 1 (GI:12043529) [Arabidopsis thaliana]	2021.66	5308.72	3926.82	3728.74	9791.37	7242.59	3258.56	8556.71	6329.33	5649.44	14835	10973.3	14997.8	11093.8	-1	-1	-1
At3g11020	DRE-binding protein (DREB2B) identical to DREB2B GI:3738232 from [Arabidopsis thaliana]; supported by cDNA:gi_3738231_dbj_AB007791.1_AB007791	171.495	260.247	262.558	164.319	249.358	251.573	122.193	185.43	187.077	157.267	238.657	240.776	173.977	175.523	-1	-1	-1
At2g38330	MATE efflux family protein low similarity to enhanced disease susceptibility 5 [Arabidopsis thaliana] GI:16589070; contains Pfam profile PF01554: Uncharacterized membrane protein family	57.222	76.9512	122.427	56.7983	76.3815	121.52	59.2736	79.7102	126.816	59.9649	80.6399	128.295	72.3668	115.133	-1	-1	-1
At3g11880	expressed protein	241.257	140.466	115.678	44.8173	26.0937	21.489	187.272	109.035	89.7932	64.0732	37.305	30.7218	30.6548	25.2452	-1	-1	-1
At1g70760	inorganic carbon transport protein-related contains weak similarity to Swiss-Prot:P27372 inorganic carbon transport protein [Synechocystis sp.]	46.4289	31.5856	31.9855	52.6124	35.7923	36.2453	68.5037	46.6032	47.1931	36.8899	25.0962	25.4139	41.5868	42.1132	-1	-1	-1
At3g13620	amino acid permease family protein weak similarity to SP|Q9WTR6 Cystine/glutamate transporter (Amino acid transport system xc-) {Mus musculus}; contains Pfam profile PF00324: Amino acid permease	76.445	145.891	130.464	168.946	322.423	288.331	91.201	174.051	155.648	110.767	211.393	189.04	120.416	107.684	-1	-1	-1
At1g55290	oxidoreductase, 2OG-Fe(II) oxygenase family protein similar to GI:5924383 from [Daucus carota]; contains PF03171 2OG-Fe(II) oxygenase superfamily domain	242.146	81.6977	62.8567	230.968	77.9266	59.9552	266.755	90.0006	69.2447	141.205	47.6412	36.6542	139.823	107.577	-1	-1	-1
At3g14790	NAD-dependent epimerase/dehydratase family protein similar to dTDP-glucose 4,6-dehydratase from Aneurinibacillus thermoaerophilus GI:16357461, Saccharopolyspora spinosa GI:15077647, RmlB from Leptospira borgpetersenii GI:4234803; contains Pfam profile PF01370 NAD dependent epimerase/dehydratase family	553.081	1169.9	621.123	564.112	1193.23	633.51	593.947	1256.34	667.016	453.064	958.335	508.801	1012.92	537.781	-1	-1	-1
At1g78580	alpha, alpha-trehalose-phosphate synthase, UDP-forming, putative / trehalose-6-phosphate synthase, putative / UDP-glucose-glucosephosphate glucosyltransferase, putative similar to trehalose-6-phosphate synthase SL-TPS/P [Selaginella lepidophylla] GI:4100325; contains Pfam profiles PF00982: Glycosyltransferase family 20, PF02358: Trehalose-phosphatase	270.674	260.166	163.56	98.8133	94.977	59.7096	119.278	114.647	72.0755	79.6743	76.5811	48.1446	84.6701	53.2299	-1	-1	-1
At3g15070	zinc finger (C3HC4-type RING finger) family protein similar to C-terminal zinc-finger [Glycine max] GI:558543; contains Pfam profile: PF00097 zinc finger, C3HC4 type (RING finger)	246.902	116.2	141.798	189.394	89.1346	108.771	188.221	88.5823	108.097	144.699	68.0995	83.1019	91.9695	112.23	-1	-1	-1
At1g28550	Ras-related GTP-binding protein, putative similar to GTP-binding protein GI:303742 from (Pisum sativum)	3.17541	5.98443	5.74016	6.77705	12.7721	12.2508	2.68525	5.06066	4.8541	0.916393	1.72705	1.65656	2.55208	2.44792	-1	-1	-1
At3g15070	zinc finger (C3HC4-type RING finger) family protein similar to C-terminal zinc-finger [Glycine max] GI:558543; contains Pfam profile: PF00097 zinc finger, C3HC4 type (RING finger)	246.902	116.2	141.798	189.394	89.1346	108.771	188.221	88.5823	108.097	144.699	68.0995	83.1019	91.9695	112.23	-1	-1	-1
At2g33870	Ras-related GTP-binding protein, putative similar to GTP-binding protein GI:303742 from [Pisum sativum]	16.8014	77.7844	36.7142	15.2211	70.468	33.2609	12.2076	56.5166	26.6758	7.94644	36.7891	17.3645	76.2908	36.0092	-1	-1	-1
At3g15350	glycosyltransferase family 14 protein / core-2/I-branching enzyme family protein contains Pfam profile: PF02485 Core-2/I-Branching enzyme	166.44	287.499	173.461	196.179	338.868	204.454	186.071	321.409	193.92	180.076	311.052	187.672	252.472	152.328	-1	-1	-1
At1g53090	WD-40 repeat family protein / phytochrome A-related contains 7 WD-40 repeats (PF00400) (1 below cutoff); similar to phytochrome A supressor spa1 (GI:4809171) [Arabidopsis thaliana]	33.3602	15.8608	17.5789	39.2532	18.6626	20.6842	155.365	73.8668	81.8684	7.59095	3.60905	4	42.6879	47.3121	-1	-1	-1
At3g16130	expressed protein contains Pfam profile PF03759: Domain of unknown function (DUF315)	22.5043	30.447	25.8486	13.6654	18.4885	15.6962	43.0952	58.3053	49.4995	15.2504	20.6329	17.5167	14.3323	12.1677	-1	-1	-1
At1g52230	photosystem I reaction center subunit VI, chloroplast, putative / PSI-H, putative (PSAH2) identical to SP|Q9SUI6; similar to PSI-H precursor [Nicotiana sylvestris] GI:407355; contains Pfam profile PF03244: Photosystem I reaction centre subunit VI	9.71876	23.2768	9.10448	26.2822	62.9468	24.621	18.4218	44.1208	17.2574	8.72611	20.8993	8.17457	107.825	42.1748	-1	-1	-1
At3g16175	thioesterase family protein contains Pfam profile PF03061: thioesterase family protein	31.0804	56.8893	24.9303	27.9559	51.1701	22.424	21.8857	40.0593	17.555	14.0674	25.7488	11.2838	54.0945	23.7055	-1	-1	-1
At1g52190	proton-dependent oligopeptide transport (POT) family protein contains Pfam profile: PF00854 POT family	501.04	347.551	30.509	14.6191	10.1407	0.890179	109.943	76.2628	6.69456	6.78236	4.70465	0.412987	9.10108	0.798918	-1	-1	-1
At3g17790	acid phosphatase type 5 (ACP5) contains Pfam profile: PF00149 calcineurin-like phosphoesterase; nearly identical to acid phosphatase type 5 (GI:10278031) [Arabidopsis thaliana]	280.181	17.5493	30.8702	285.467	17.8804	31.4526	88.505	5.54357	9.75144	161.918	10.1418	17.8401	37.2954	65.6046	-1	-1	-1
At1g48450	expressed protein	237.688	196.46	269.952	201.534	166.576	228.89	206.091	170.343	234.066	183.845	151.956	208.8	154.291	212.009	-1	-1	-1
At3g18280	protease inhibitor/seed storage/lipid transfer protein (LTP) family protein similar to TED4 [Zinnia elegans] GI:493721; contains Pfam protease inhibitor/seed storage/LTP family domain PF00234	7698.85	482.263	627.785	1085.36	67.9879	88.5031	326.171	20.4317	26.5969	78.0469	4.88893	6.36415	38.3187	49.8813	-1	-1	-1
At1g48760	delta-adaptin, putative similar to SP|O14617 Adapter-related protein complex 3 delta 1 subunit (Delta-adaptin 3) {Homo sapiens}; contains Pfam profile: PF01602 Adaptin N terminal region	108.974	169.863	112.863	116.012	180.834	120.153	55.8362	87.0347	57.8291	136.989	213.532	141.879	170.628	113.372	-1	-1	-1
At3g19690	pathogenesis-related protein, putative similar to PR-1a protein GI:19944 GB:X06930 from [Nicotiana tabacum]; contains Pfam profile PF00188: SCP-like extracellular protein	50.6687	10.9656	23.0656	38.2259	8.27277	17.4013	48.9937	10.6031	22.3031	43.1911	9.34732	19.6616	22.6844	47.7156	-1	-1	-1
At1g50040	expressed protein	27.4428	20.3347	19.3225	39.8146	29.502	28.0334	23.6802	17.5466	16.6732	38.6899	28.6686	27.2415	30.7657	29.2343	-1	-1	-1
At3g22930	calmodulin, putative strong similarity to calmodulin 8 GI:5825600 from [Arabidopsis thaliana]; contains INTERPRO:IPR002048 calcium-binding EF-hand domain	130.746	18.3964	70.9576	130.805	18.4048	70.9899	124.39	17.5021	67.5081	131.102	18.4466	71.151	44.3059	170.894	-1	-1	-1
At2g41120	expressed protein	31.9249	39.2102	33.4649	35.5722	43.6898	37.2881	29.3917	36.0989	30.8095	39.0058	47.9069	40.8873	39.0078	33.2922	-1	-1	-1
At3g24900	disease resistance family protein / LRR family protein contains leucine rich-repeat domains Pfam:PF00560, INTERPRO:IPR001611; similar to Cf-2.2 [Lycopersicon pimpinellifolium] gi|1184077|gb|AAC15780	17.0465	38.7943	29.4593	26.2592	59.7604	45.3804	37.0506	84.3195	64.0299	16.4469	37.4299	28.4232	59.0552	44.8448	-1	-1	-1
At2g32670	synaptobrevin family protein similar to vesicle-associated membrane protein 7 [Rattus norvegicus] GI:9502258, SP|P51809 Synaptobrevin-like protein 1 {Homo sapiens}; contains Pfam profile PF00957: Synaptobrevin	53.048	38.5991	67.1529	39.4353	28.6941	49.9206	14.2308	10.3547	18.0146	30.6997	22.3379	38.8624	22.3013	38.7987	-1	-1	-1
At3g24954	leucine-rich repeat family protein contains leucine rich-repeat domains Pfam:PF00560, INTERPRO:IPR001611	38.0798	8.10732	9.21286	6.39246	1.36098	1.54656	16.4967	3.5122	3.99113	33.0621	7.03902	7.99889	8.28511	9.41489	-1	-1	-1
At2g32670	synaptobrevin family protein similar to vesicle-associated membrane protein 7 [Rattus norvegicus] GI:9502258, SP|P51809 Synaptobrevin-like protein 1 {Homo sapiens}; contains Pfam profile PF00957: Synaptobrevin	53.048	38.5991	67.1529	39.4353	28.6941	49.9206	14.2308	10.3547	18.0146	30.6997	22.3379	38.8624	22.3013	38.7987	-1	-1	-1
At3g25010	disease resistance family protein contains leucine rich-repeat (LRR) domains (23 copies) Pfam:PF00560, INTERPRO:IPR001611; similar to Hcr2-5D [Lycopersicon esculentum] gi|3894393|gb|AAC78596	29.1543	32.6713	33.8745	26.5953	29.8036	30.9012	42.132	47.2146	48.9534	19.0401	21.337	22.1228	43.0081	44.5919	-1	-1	-1
At2g32670	synaptobrevin family protein similar to vesicle-associated membrane protein 7 [Rattus norvegicus] GI:9502258, SP|P51809 Synaptobrevin-like protein 1 {Homo sapiens}; contains Pfam profile PF00957: Synaptobrevin	53.048	38.5991	67.1529	39.4353	28.6941	49.9206	14.2308	10.3547	18.0146	30.6997	22.3379	38.8624	22.3013	38.7987	-1	-1	-1
At3g25020	disease resistance family protein contains leucine rich-repeat (LRR) domains Pfam:PF00560, INTERPRO:IPR001611; similar to Hcr2-0B [Lycopersicon esculentum] gi|3894387|gb|AAC78593	8.00507	18.7547	40.9402	8.56672	20.0706	43.8127	5.74662	13.4635	29.3899	2.99155	7.00878	15.2997	16.8713	36.8287	-1	-1	-1
At2g32670	synaptobrevin family protein similar to vesicle-associated membrane protein 7 [Rattus norvegicus] GI:9502258, SP|P51809 Synaptobrevin-like protein 1 {Homo sapiens}; contains Pfam profile PF00957: Synaptobrevin	53.048	38.5991	67.1529	39.4353	28.6941	49.9206	14.2308	10.3547	18.0146	30.6997	22.3379	38.8624	22.3013	38.7987	-1	-1	-1
At3g25500	formin homology 2 domain-containing protein / FH2 domain-containing protein contains formin homology 2 domain, Pfam:PF02181	164.981	355.03	228.288	301.312	648.406	416.932	257.096	553.255	355.749	256.787	552.591	355.322	794.821	511.079	-1	-1	-1
At3g25490	wall-associated kinase, putative similar to wall-associated kinase 4 GB:CAA08793 from [Arabidopsis thaliana]	4.36	12.1644	16.1756	6.06	16.9074	22.4826	12.68	35.3772	47.0428	5.09333	14.2104	18.8963	10.8595	14.4405	-1	-1	-1
At3g26520	tonoplast intrinsic protein, putative similar to tonoplast intrinsic protein GI:5081419 from [Brassica napus]	16473.8	7580.9	2672.77	14107.1	6491.77	2288.78	25838.2	11890.2	4192.09	11594	5335.32	1881.06	7198.46	2537.94	-1	-1	-1
At3g16250	ferredoxin-related contains Pfam profile: PF00111 2Fe-2S iron-sulfur cluster binding domains	18.2864	15.4128	19.2007	10.1111	8.52222	10.6167	40.963	34.5259	43.0111	15.8321	13.3442	16.6237	19.3253	24.0747	-1	-1	-1
At3g30190	hypothetical protein	0.713881	5.85382	0.632295	0.832861	6.82946	0.737677	0.594901	4.87819	0.526912	2.52833	20.7323	2.23938	4.69308	0.506918	-1	-1	-1
At1g66620	seven in absentia (SINA) protein, putative similar to SIAH1 protein [Brassica napus var. napus] GI:7657876; contains Pfam profile PF03145: Seven in absentia protein family	126.376	285.49	239.333	98.9742	223.587	187.439	58.6859	132.574	111.14	216.424	488.911	409.866	151.116	126.684	-1	-1	-1
At3g33073	hypothetical protein	7.78694	8.54296	1.2701	19.9762	21.9156	3.25825	23.4936	25.7745	3.83196	16.326	17.9111	2.66289	38.0439	5.65609	-1	-1	-1
At1g40230	hypothetical protein	52.6544	74.661	60.9846	52.5146	74.4628	60.8226	78.2685	110.98	90.651	34.5064	48.9282	39.9655	75.5166	61.6834	-1	-1	-1
At3g42300	hypothetical protein	40.2909	23.631	16.778	77.2867	45.3294	32.1839	93.463	54.817	38.9201	23.5654	13.8214	9.81318	87.2515	61.9485	-1	-1	-1
At3g42070	hypothetical protein	59.3952	104.329	81.7759	42.2056	74.1351	58.1092	68.9516	121.115	94.9334	49.3306	86.6503	67.919	64.8605	50.8395	-1	-1	-1
At3g43810	calmodulin-7 (CAM7) almost identical to calmodulin GI:16227 from [Arabidopsis thaliana], SP|P59220 Calmodulin-7 {Arabidopsis thaliana}	3119.41	3632.94	3270.56	3301.69	3845.23	3461.68	2984.61	3475.95	3129.23	3305.24	3849.36	3465.4	2763.27	2487.63	-1	-1	-1
At2g41120	expressed protein	31.9249	39.2102	33.4649	35.5722	43.6898	37.2881	29.3917	36.0989	30.8095	39.0058	47.9069	40.8873	39.0078	33.2922	-1	-1	-1
At3g45980	histone H2B identical to histone H2B Arabidopsis thaliana GI:2407802; contains Pfam profile PF00125 Core histone H2A/H2B/H3/H4	1088.87	3499.24	3554.48	1135.31	3648.47	3706.07	1429.11	4592.64	4665.14	1672.05	5373.36	5458.19	2526.21	2566.09	-1	-1	-1
At3g45960	expansin family protein (EXPL3) contains Pfam profile: PF01357 pollen allergen; expansin-like gene, PMID:11641069, www.bio.psu.edu/expansins	186.879	82.8174	16.2034	60.5936	26.8526	5.25378	46.8669	20.7695	4.0636	65.496	29.0252	5.67884	25.5927	5.00727	-1	-1	-1
At3g46220	expressed protein	238.775	241.001	270.124	303.332	306.161	343.157	168.789	170.363	190.949	251.129	253.471	284.1	266.074	298.226	-1	-1	-1
At2g29500	17.6 kDa class I small heat shock protein (HSP17.6B-CI) contains Pfam PF00011: Hsp20/alpha crystallin family; identified in Scharf, K-D., et al, Cell Stress & Chaperones (2001) 6: 225-237.	1048.8	600.963	575.441	466.613	267.371	256.016	547.917	313.958	300.625	516.574	295.998	283.428	394.783	378.017	-1	-1	-1
At3g47230	expressed protein	6.98263	10.0263	12.891	1.71647	2.46467	3.16886	9.80838	14.0838	18.1078	3.99341	5.73413	7.37246	3.98125	5.11875	-1	-1	-1
At1g54926	hypothetical protein	0.818182	0.0363636	0.945455	0.818182	0.0363636	0.945455	18.6818	0.830303	21.5879	0.454545	0.020202	0.525253	0.0407407	1.05926	-1	-1	-1
At3g47240	hypothetical protein	1.77297	1.16351	1.16351	1.88108	1.23446	1.23446	5.18919	3.40541	3.40541	3.97838	2.61081	2.61081	6.4	6.4	-1	-1	-1
At3g47230	expressed protein	6.98263	10.0263	12.891	1.71647	2.46467	3.16886	9.80838	14.0838	18.1078	3.99341	5.73413	7.37246	3.98125	5.11875	-1	-1	-1
At3g47590	esterase/lipase/thioesterase family protein low similarity to cinnamoyl ester hydrolase CinI [Butyrivibrio fibrisolvens] GI:1622732; contains Interpro entry IPR000379	227.871	415.826	246.303	132.498	241.787	143.215	260.464	475.303	281.532	306.909	560.057	331.734	265.21	157.09	-1	-1	-1
At3g47090	leucine-rich repeat transmembrane protein kinase, putative receptor kinase-like protein (Xa21), Oryza longistaminata, U72725	1.72638	3.16503	1.80859	2.08712	3.82638	2.1865	2.55092	4.67669	2.67239	1.72638	3.16503	1.80859	5.28182	3.01818	-1	-1	-1
At3g47590	esterase/lipase/thioesterase family protein low similarity to cinnamoyl ester hydrolase CinI [Butyrivibrio fibrisolvens] GI:1622732; contains Interpro entry IPR000379	227.871	415.826	246.303	132.498	241.787	143.215	260.464	475.303	281.532	306.909	560.057	331.734	265.21	157.09	-1	-1	-1
At3g47570	leucine-rich repeat transmembrane protein kinase, putative protein kinase Xa21 - Oryza sativa, PIR:A57676	65.8285	36.1116	34.5599	79.5729	43.6514	41.7758	55.4116	30.3972	29.0911	28.5498	15.6616	14.9886	37.097	35.503	-1	-1	-1
At3g47590	esterase/lipase/thioesterase family protein low similarity to cinnamoyl ester hydrolase CinI [Butyrivibrio fibrisolvens] GI:1622732; contains Interpro entry IPR000379	227.871	415.826	246.303	132.498	241.787	143.215	260.464	475.303	281.532	306.909	560.057	331.734	265.21	157.09	-1	-1	-1
At3g47550	zinc finger (C3HC4-type RING finger) family protein contains Pfam domain, PF00097: Zinc finger, C3HC4 type (RING finger)	563.876	176.911	283.913	261.412	82.0157	131.622	369.461	115.915	186.025	338.59	106.229	170.481	192.949	309.651	-1	-1	-1
At3g50250	hypothetical protein predicted protein, Arabidopsis thaliana	56.4873	79.3375	108.075	51.1721	71.8722	97.9058	84.1404	118.177	160.983	80.2032	112.647	153.45	83.6078	113.892	-1	-1	-1
At1g56530	hydroxyproline-rich glycoprotein family protein contains proline-rich extensin domains, INTERPRO:IPR002965;	2.365	0.165	2.97	0.5805	0.0405	0.729	4.773	0.333	5.994	4.816	0.336	6.048	0.0947369	1.70526	-1	-1	-1
At3g53670	expressed protein	536.672	758.578	532.25	867.559	1226.28	860.41	640.747	905.686	635.467	1373.47	1941.38	1362.15	1692.95	1187.85	-1	-1	-1
At2g37500	arginine biosynthesis protein ArgJ family contains Pfam profile: PF01960 ArgJ family	186.998	248.503	481.799	207.292	275.472	534.086	82.1339	109.149	211.617	209.769	278.764	540.468	186.198	361.002	-1	-1	-1
At3g54080	expressed protein	238.134	418.156	388.31	170.77	299.866	278.464	58.3367	102.437	95.1259	111.613	195.988	181.999	195.839	181.861	-1	-1	-1
At2g37975	expressed protein	435.35	886.08	501.37	445.918	907.59	513.541	606.022	1233.45	697.924	598.809	1218.77	689.618	711.763	402.737	-1	-1	-1
At3g54790	armadillo/beta-catenin repeat family protein / U-box domain-containing protein contains Pfam domain, PF00514: Armadillo/beta-catenin-like repeats and Pfam, PF04564: U-box domain	287.396	226.647	249.557	324.393	255.824	281.683	275.728	217.446	239.426	242.758	191.445	210.797	231.833	255.267	-1	-1	-1
At1g08050	zinc finger (C3HC4-type RING finger) family protein low similarity to SP|P79263 Inter-alpha-trypsin inhibitor heavy chain H4 precursor {Sus scrofa}; contains Pfam profiles PF00097: Zinc finger, C3HC4 type (RING finger), PF00092: von Willebrand factor type A domain	248.434	57.1494	39.8168	84.2618	19.3835	13.5047	176.507	40.6035	28.2891	17.1185	3.93791	2.7436	40.7258	28.3742	-1	-1	-1
At3g55090	ABC transporter family protein ATP-binding cassette-sub-family G-member 2, Mus musculus, EMBL:AF140218	145.818	12.6615	7.62092	65.1833	5.65995	3.4067	224.915	19.5297	11.7548	57.9408	5.03107	3.02818	18.8527	11.3473	-1	-1	-1
At2g39340	SAC3/GANP family protein contains Pfam profile: PF03399 SAC3/GANP family	256.527	178.654	321.519	322.752	224.776	404.522	396.13	275.879	496.491	238.627	166.188	299.084	212.775	382.925	-1	-1	-1
At3g55740	proline transporter 2 (ProT2) identical to proline transporter 2 GI:1769903 from [Arabidopsis thaliana]	89.2487	119.256	57.9955	113.378	151.497	73.6749	109.409	146.195	71.0961	283.52	378.844	184.236	406.039	197.461	-1	-1	-1
At2g36580	pyruvate kinase, putative similar to pyruvate kinase, cytosolic isozyme [Glycine max] SWISS-PROT:Q42806	1413.5	1148.36	909.238	1695.84	1377.75	1090.86	1704.82	1385.04	1096.63	1499.34	1218.1	964.456	1732.37	1371.63	-1	-1	-1
At3g55830	glycosyltransferase family protein 47 similar to exostose-related protein 2, Homo sapiens, PIR:JC5935 [SP|Q93063], EXTL2, Mus musculus [GI:10443633]	356.937	437.965	298.197	503.421	617.703	420.575	488.923	599.914	408.463	511.879	628.08	427.641	579.164	394.336	-1	-1	-1
At2g40000	expressed protein	3803.98	2771.3	1862.92	4280.32	3118.33	2096.2	4040.6	2943.69	1978.8	4947.89	3604.68	2423.13	5129.83	3448.37	-1	-1	-1
At3g56040	expressed protein	21.4134	55.31	49.6766	36.1351	93.3356	83.8292	25.9706	67.0809	60.2486	26.1061	67.431	60.563	89.7717	80.6283	-1	-1	-1
At2g40240	pentatricopeptide (PPR) repeat-containing protein contains INTERPRO:IPR002885 PPR repeats	22.412	29.6405	44.7475	30.3187	40.0973	60.534	11.0439	14.6059	22.0502	31.2333	41.3068	62.3599	32.5938	49.2062	-1	-1	-1
At3g56800	calmodulin-2/3/5 (CAM3) identical to calmodulin GI:474183 from [Arabidopsis thaliana]; almost identical to calmodulin-2/3/5 SP:P25069 [Arabidopsis thaliana]	2208.69	3178.28	1057.13	1606.37	2311.54	768.844	2785.29	4008	1333.11	1562.96	2249.08	748.067	3615.68	1202.62	-1	-1	-1
At2g41120	expressed protein	31.9249	39.2102	33.4649	35.5722	43.6898	37.2881	29.3917	36.0989	30.8095	39.0058	47.9069	40.8873	39.0078	33.2922	-1	-1	-1
At3g57420	expressed protein contains Pfam domain PF03385: Protein of unknown function, DUF288	231.514	293.729	127.457	247.724	314.295	136.381	271.027	343.861	149.211	227.612	288.779	125.309	275.049	119.351	-1	-1	-1
At2g41760	expressed protein	152.507	155.38	178.813	113.558	115.697	133.145	152.382	155.252	178.666	146.115	148.867	171.318	148.967	171.433	-1	-1	-1
At3g58050	expressed protein	250.036	290.907	284.856	270.368	314.563	308.019	269.869	313.981	307.45	242.618	282.277	276.405	288.4	282.4	-1	-1	-1
At2g41950	expressed protein	74.8802	161.194	225.526	51.6099	111.1	155.44	58.9827	126.971	177.646	71.8953	154.768	216.536	60.3976	84.5024	-1	-1	-1
At3g59950	autophagy 4b (APG4b) identical to autophagy 4b [Arabidopsis thaliana] gi|19912145|dbj|BAB88384	271.129	229.186	186.385	234.587	198.298	161.265	291.265	246.208	200.227	206.022	174.151	141.627	255.674	207.926	-1	-1	-1
At2g44130	kelch repeat-containing F-box family protein very low similarity to SP|Q9ER30 Kelch-related protein 1 (Sarcosin) {Rattus norvegicus}; contains Pfam profiles PF01344: Kelch motif, PF00646: F-box domain	1652.91	975.099	855.59	717.206	423.1	371.244	1382.74	815.717	715.742	573.841	338.525	297.035	1130.42	991.877	-1	-1	-1
At3g60780	expressed protein	3.52	2.64	1.24	5.77946	4.33459	2.03595	6.99243	5.24432	2.46324	13.9373	10.453	4.90973	15.9897	7.51031	-1	-1	-1
At2g45380	expressed protein similar to gi2344899|AC002388	10.8711	15.4831	13.9458	2.58965	3.68828	3.32207	12.7055	18.0956	16.2989	5.66485	8.06812	7.26703	5.31381	4.78619	-1	-1	-1
At3g61230	LIM domain-containing protein similar to SP|P29675 Pollen specific protein SF3 {Helianthus annuus}; contains Pfam profile PF00412: LIM domain	47.3204	53.1759	59.3037	65.1174	73.1751	81.6075	98.4312	110.611	123.358	26.9768	30.3149	33.8083	70.6777	78.8223	-1	-1	-1
At2g24190	short-chain dehydrogenase/reductase (SDR) family protein contains INTERPRO family IPR002198 short-chain dehydrogenase/reductase (SDR) superfamily	99.1006	65.7477	135.052	76.432	50.7083	104.16	100.224	66.493	136.583	73.5241	48.7791	100.197	53.2728	109.427	-1	-1	-1
At3g61530	ketopantoate hydroxymethyltransferase family protein similar to SP|Q9Y7B6 3-methyl-2-oxobutanoate hydroxymethyltransferase (EC 2.1.2.11) (Ketopantoate hydroxymethyltransferase) {Emericella nidulans}; contains Pfam profile PF02548: Ketopantoate hydroxymethyltransferase	85.9232	19.5184	159.258	66.8039	15.1752	123.821	66.2196	15.0425	122.738	102.543	23.2937	190.063	13.2214	107.879	-1	-1	-1
At2g46100	expressed protein	85.3004	67.98	41.6196	115.149	91.7677	56.1833	126.572	100.871	61.7568	149.637	119.253	73.0106	120.268	73.6321	-1	-1	-1
At3g62400	expressed protein cytochrome c oxidase subunit 5c - Oryza sativa, EMBL:AB027123	1291.79	1645.33	870.773	534.202	680.402	360.095	1509.08	1922.08	1017.24	1608.07	2048.16	1083.97	573.684	303.616	-1	-1	-1
At2g47390	expressed protein	448.659	233.151	341.189	469.974	244.228	357.398	332.087	172.573	252.54	413.837	215.055	314.708	238.209	348.591	-1	-1	-1
At3g62840	small nuclear ribonucleoprotein D2, putative / snRNP core protein D2, putative / Sm protein D2, putative similar to small nuclear ribonucleoprotein Sm D2 (snRNP core protein D2) (Sm-D2) [Mus musculus] SWISS-PROT:P43330	692.772	1579.46	2151.87	700.43	1596.92	2175.65	572.887	1306.13	1779.48	692.945	1579.85	2152.4	983.066	1339.33	-1	-1	-1
At2g47650	NAD-dependent epimerase/dehydratase family protein similar to UDP-glucuronic acid decarboxylase Uxs1p from Filobasidiella neoformans GI:14318327; contains Pfam profile PF01370 NAD dependent epimerase/dehydratase family; contains non-consensus AT donor splice site at exon 1 and non-consensus AC acceptor splice site at exon 2	1883.15	1129.08	783.573	2392.88	1434.7	995.672	1682.87	1009	700.237	1824.76	1094.07	759.276	2252.43	1563.17	-1	-1	-1
At3g63480	kinesin heavy chain, putative kinesin heavy chain, Syncephalastrum racemosum, SWISSPROT:KINH_SYNRA	25.8794	33.2612	62.3594	6.38997	8.21265	15.3974	6.83727	8.78753	16.4752	23.5151	30.2225	56.6624	10.7832	20.2168	-1	-1	-1
At2g05850	serine carboxypeptidase S10 family protein similar to SP|P52711 Serine carboxypeptidase II-3 precursor (EC 3.4.16.6) Hordeum vulgare; contains Pfam profile PF0450 serine carboxypeptidase	8.45018	16.9004	20.4494	5.00922	10.0184	12.1223	2.82288	5.64576	6.83137	2.97048	5.94096	7.18856	10.2262	12.3738	-1	-1	-1
At3g63480	kinesin heavy chain, putative kinesin heavy chain, Syncephalastrum racemosum, SWISSPROT:KINH_SYNRA	25.8794	33.2612	62.3594	6.38997	8.21265	15.3974	6.83727	8.78753	16.4752	23.5151	30.2225	56.6624	10.7832	20.2168	-1	-1	-1
At3g52000	serine carboxypeptidase S10 family protein similar to SP|P52711 Serine carboxypeptidase II-3 precursor (EC 3.4.16.6) Hordeum vulgare; contains Pfam profile PF0450 serine carboxypeptidase	1.69873	2.31646	2.08481	1.33671	1.82278	1.64051	2.42278	3.3038	2.97342	1.25316	1.70886	1.53797	2.10526	1.89474	-1	-1	-1
At3g63480	kinesin heavy chain, putative kinesin heavy chain, Syncephalastrum racemosum, SWISSPROT:KINH_SYNRA	25.8794	33.2612	62.3594	6.38997	8.21265	15.3974	6.83727	8.78753	16.4752	23.5151	30.2225	56.6624	10.7832	20.2168	-1	-1	-1
At3g56540	serine carboxypeptidase, putative similar to SP|P52711 Serine carboxypeptidase II-3 precursor (EC 3.4.16.6) {Hordeum vulgare}; contains Pfam profile PF0450 serine carboxypeptidase	1.98447	4.79178	3.82374	0.786301	1.89863	1.51507	3.08904	7.4589	5.95205	1.06712	2.57671	2.05616	1.77978	1.42022	-1	-1	-1
At4g00370	sugar transporter family protein contains Pfam profile PF00083: major facilitator superfamily protein	35.7659	106.099	127.235	52.0938	154.536	185.32	6.10054	18.0972	21.7022	104.533	310.097	371.87	90.169	108.131	-1	-1	-1
At2g45970	cytochrome P450, putative	99.6884	3.09343	15.0181	33.2577	1.03202	5.01029	30.2112	0.937484	4.55133	92.9184	2.88335	13.9982	4.26997	20.73	-1	-1	-1
At4g01690	protoporphyrinogen oxidase (PPOX) identical to SP|P55826	358.835	378.053	330.212	266.175	280.431	244.944	378.507	398.778	348.315	252.069	265.569	231.963	238.063	207.937	-1	-1	-1
At1g02360	chitinase, putative similar to chitinase precursor GI:5880845 from [Petroselinum crispum]	932.857	138.784	201.559	1011.33	150.458	218.514	730.416	108.666	157.818	1466.99	218.248	316.966	2874.46	4174.64	-1	-1	-1
At4g03180	expressed protein	118.288	163.332	362.68	117.894	162.787	361.469	52.544	72.5526	161.103	122.236	168.782	374.782	97.2208	215.879	-1	-1	-1
At3g62980	transport inhibitor response 1 (TIR1) (FBL1) E3 ubiquitin ligase SCF complex F-box subunit; identical to transport inhibitor response 1 GI:2352492 from [Arabidopsis thaliana]	240.008	438.171	585.222	383.919	700.904	936.128	211.379	385.905	515.416	244.244	445.905	595.551	433.55	579.05	-1	-1	-1
At4g03940	expressed protein	5.79721	17.81	17.0928	4.05947	12.4714	11.9692	2.60661	8.00793	7.68546	3.36153	10.3272	9.91131	8.5726	8.2274	-1	-1	-1
At3g27990	expressed protein Unusual gene which contains a pectinesterase gene within a downstream UTR intron, transcribed on the opposite strand; supported by cDNA gi:14596042	6.24015	13.4577	11.2022	4.18029	9.01533	7.50438	2.78686	6.01022	5.00292	7.27007	15.6788	13.0511	13.5341	11.2659	-1	-1	-1
At4g04220	disease resistance family protein contains leucine rich-repeat (LRR) domains Pfam:PF00560, INTERPRO:IPR001611; similar to Hcr2-2A [Lycopersicon pimpinellifolium] gi|3894389|gb|AAC78594	61.4425	11.0308	4.22675	40.254	7.22682	2.76915	100.935	18.121	6.94355	62.4839	11.2177	4.29839	45.4027	17.3973	-1	-1	-1
At3g03370	expressed protein	41.831	42.6635	24.5055	65.9126	67.2243	38.613	77.0228	78.5556	45.1216	35.4988	36.2053	20.7959	47.1929	27.1071	-1	-1	-1
At4g05340	hypothetical protein	6.025	10.1962	7.87885	1.6875	2.85577	2.20673	2.1	3.55385	2.74615	1.65	2.79231	2.15769	2.87692	2.22308	-1	-1	-1
At1g43900	protein phosphatase 2C, putative / PP2C, putative similar to protein phosphatase type 2C GI:4336436 from [Lotus japonicus]	241.969	354.166	484.265	227.367	332.793	455.041	237.915	348.233	476.152	236.683	346.43	473.687	212.475	290.525	-1	-1	-1
At4g08760	hypothetical protein	4.52055	6.36986	4.10959	3.07397	4.33151	2.79452	33.4521	47.137	30.411	8.13699	11.4658	7.39726	2.49216	1.60784	-1	-1	-1
At1g54926	hypothetical protein	0.818182	0.0363636	0.945455	0.818182	0.0363636	0.945455	18.6818	0.830303	21.5879	0.454545	0.020202	0.525253	0.0407407	1.05926	-1	-1	-1
At4g08760	hypothetical protein	4.52055	6.36986	4.10959	3.07397	4.33151	2.79452	33.4521	47.137	30.411	8.13699	11.4658	7.39726	2.49216	1.60784	-1	-1	-1
At3g29600	hypothetical protein	0.708537	0.910976	6.68049	0.947561	1.21829	8.93415	0.384146	0.493902	3.62195	0.341463	0.439024	3.21951	2.772	20.328	-1	-1	-1
At4g08760	hypothetical protein	4.52055	6.36986	4.10959	3.07397	4.33151	2.79452	33.4521	47.137	30.411	8.13699	11.4658	7.39726	2.49216	1.60784	-1	-1	-1
At4g05300	hypothetical protein	1.52199	0.970922	1.20709	6.78723	4.32979	5.38298	1.72766	1.10213	1.37021	2.0156	1.28582	1.59858	1.38193	1.71807	-1	-1	-1
At4g08940	expressed protein	40.202	65.3282	85.4698	42.3068	68.7486	89.9446	52.0311	84.5505	110.618	35.845	58.2482	76.2068	51.2496	67.0504	-1	-1	-1
At1g34780	protein disulfide isomerase-related contains weak similarity to Pfam:P08003 protein disulfide isomerase A4 precursor (Protein ERp-72, ERp72) [Mus musculus]	119.757	114.267	145.477	131.921	125.874	160.254	200.983	191.77	244.148	132.979	126.883	161.539	134.704	171.496	-1	-1	-1
At4g09900	hydrolase, alpha/beta fold family protein similar to ethylene-induced esterase [Citrus sinensis] GI:14279437, polyneuridine aldehyde esterase [Rauvolfia serpentina] GI:6651393, SP|Q40708 PIR7A protein {Oryza sativa}; contains Pfam profile PF00561: hydrolase, alpha/beta fold family	4.8995	6.11061	10.7899	7.21439	8.99773	15.8879	9.97879	12.4455	21.9758	20.5194	25.5917	45.1889	7.77362	13.7264	-1	-1	-1
At1g34000	light stress-responsive one-helix protein (OHP2) contains similarity to photosystem II 22 kDa protein GI:6006279 from [Arabidopsis thaliana]	257.973	221.581	190.546	230.928	198.352	170.57	302.823	260.104	223.673	166.002	142.584	122.614	194.415	167.185	-1	-1	-1
At4g09900	hydrolase, alpha/beta fold family protein similar to ethylene-induced esterase [Citrus sinensis] GI:14279437, polyneuridine aldehyde esterase [Rauvolfia serpentina] GI:6651393, SP|Q40708 PIR7A protein {Oryza sativa}; contains Pfam profile PF00561: hydrolase, alpha/beta fold family	4.8995	6.11061	10.7899	7.21439	8.99773	15.8879	9.97879	12.4455	21.9758	20.5194	25.5917	45.1889	7.77362	13.7264	-1	-1	-1
At2g04230	F-box family protein contains F-box domain Pfam:PF00646	21.6011	23.1464	23.3525	59.3316	63.5762	64.1422	37.3974	40.0729	40.4297	22.2672	23.8602	24.0726	55.3536	55.8464	-1	-1	-1
At4g10070	KH domain-containing protein DNA-directed RNA polymerase (EC 2.7.7.6) II largestchain - mouse, PIR2:A28490	98.2697	130.282	222.248	103.785	137.594	234.722	91.5556	121.381	207.064	73.3753	97.2779	165.947	106.545	181.755	-1	-1	-1
At1g33700	expressed protein contains Pfam domain PF04685: Protein of unknown function, DUF608	515.703	18.1663	14.231	164.28	5.78696	4.53336	115.73	4.07672	3.1936	22.8637	0.805402	0.630932	60.2229	47.1771	-1	-1	-1
At4g10470	expressed protein	21.9901	30.3787	65.4311	22.2608	30.7527	66.2365	17.0246	23.519	50.6564	14.8405	20.5018	44.1577	14.8073	31.8927	-1	-1	-1
At1g33040	nascent polypeptide-associated complex (NAC) domain-containing protein similar to alpha-NAC, non-muscle form [Mus musculus] GI:1666690; contains Pfam profile PF01849: NAC domain	255.333	552.803	1113.96	186.787	404.399	814.914	162.756	352.372	710.072	277.477	600.746	1210.58	233.059	469.641	-1	-1	-1
At4g12700	expressed protein	66.4246	113.917	116.559	49.9023	85.5815	87.5661	30.0689	51.5676	52.7635	57.6097	98.7996	101.091	74.3381	76.062	-1	-1	-1
At2g04270	glycoside hydrolase starch-binding domain-containing protein contains Pfam profile: PF00686 starch binding domain	22.5765	22.4024	57.9212	20.2728	20.1164	52.0108	15.5995	15.4792	40.0213	27.1181	26.909	69.5729	14.3913	37.2087	-1	-1	-1
At4g12740	adenine-DNA glycosylase-related / MYH-related similar to MYH (GI:18845094) [Rattus norvegicus]; similar to adenine-DNA glycosylase (GI:12656850) [Mus musculus]; contains TIGRFAM profile TIGR01084: A/G-specific adenine glycosylase (hits below the trusted cutoff)	33.2882	64.2671	151.845	19.5204	37.6867	89.0428	1.32138	2.5511	6.02752	21.4491	41.4103	97.8406	24.8014	58.5986	-1	-1	-1
At3g30190	hypothetical protein	0.713881	5.85382	0.632295	0.832861	6.82946	0.737677	0.594901	4.87819	0.526912	2.52833	20.7323	2.23938	4.69308	0.506918	-1	-1	-1
At4g13580	disease resistance-responsive family protein contains similarity to pathogenesis-related protein [Pisum sativum] gi|4585273|gb|AAD25355	6816.61	236.03	429.556	3644.36	126.188	229.653	20563	712.007	1295.8	71.2436	2.46686	4.4895	14.6812	26.7188	-1	-1	-1
At3g24030	hydroxyethylthiazole kinase family protein contains Pfam profile: PF02110 hydroxyethylthiazole kinase family	186.683	254.362	271.355	206.167	280.908	299.675	216.897	295.529	315.273	198.318	270.215	288.267	229.387	244.713	-1	-1	-1
At4g14180	expressed protein ; expression supported by MPSS	0.871154	2.17788	12.051	0.709615	1.77404	9.81635	4.5	11.25	62.25	0.680769	1.70192	9.41731	1.11735	6.18265	-1	-1	-1
At4g14170	pentatricopeptide (PPR) repeat-containing protein contains Pfam profile PF01535: PPR repeat	32.4741	54.2815	58.8444	29.8088	49.8264	54.0148	34.6598	57.935	62.8051	41.7747	69.8278	75.6976	33.3004	36.0996	-1	-1	-1
At4g14500	expressed protein weak similarity to SP|Q9UKL6 Phosphatidylcholine transfer protein (PC-TP) {Homo sapiens}	498.199	332.837	359.064	572.232	382.297	412.422	628.18	419.675	452.745	635.297	424.429	457.874	435.684	470.016	-1	-1	-1
At3g23070	expressed protein contains Pfam domain, PF04581: Protein of unknown function (DUF578)	26.4602	35.3441	87.0957	18.8456	25.1729	62.0315	9.27619	12.3906	30.5332	37.2292	49.7286	122.542	17.7529	43.7471	-1	-1	-1
At4g14640	calmodulin-8 (CAM8) identical to calmodulin 8 GI:5825600 from [Arabidopsis thaliana]	52.2281	52.4734	10.2985	62.5375	62.8311	12.3313	74.936	75.2879	14.7761	64.8992	65.2038	12.797	140.27	27.5297	-1	-1	-1
At2g41120	expressed protein	31.9249	39.2102	33.4649	35.5722	43.6898	37.2881	29.3917	36.0989	30.8095	39.0058	47.9069	40.8873	39.0078	33.2922	-1	-1	-1
At4g14760	M protein repeat-containing protein contains Pfam profile: PF02370 M protein repeat	188.694	97.2025	86.7035	88.7257	45.7055	40.7688	75.2041	38.7401	34.5557	67.4052	34.7226	30.9722	50.1589	44.7411	-1	-1	-1
At3g22780	CXC domain protein (TSO1) identical to CXC domain protein TSO1 [Arabidopsis thaliana] GI:7767425	115.461	281.666	426.672	132.322	322.798	488.98	74.0448	180.632	273.623	104.585	255.134	386.481	236.161	357.739	-1	-1	-1
At4g14800	20S proteasome beta subunit D2 (PBD2) (PRCGA) identical to SP|O24633 Proteasome subunit beta type 2-2 (EC 3.4.25.1) (20S proteasome alpha subunit D2) {Arabidopsis thaliana}, cDNA proteasome subunit prcga GI:2511571	1573.82	2038.52	1528.96	1681.44	2177.91	1633.51	1772.12	2295.37	1721.61	2017.01	2612.57	1959.52	1769.28	1327.02	-1	-1	-1
At3g22620	protease inhibitor/seed storage/lipid transfer protein (LTP) family protein similar to pEARLI 1 (Accession No. L43080): an Arabidopsis member of a conserved gene family (PGF95-099), Plant Physiol. 109 (4), 1497 (1995); contains Pfam protease inhibitor/seed storage/LTP family domain PF00234	12156.5	643.438	600.253	7014.97	371.299	346.379	31332.3	1658.4	1547.1	126.553	6.69838	6.24881	82.7261	77.1739	-1	-1	-1
At4g14960	tubulin alpha-6 chain (TUA6) nearly identical to SP|P29511 Tubulin alpha-6 chain {Arabidopsis thaliana}	3313.66	5513.36	5288.38	3285.32	5466.22	5243.16	3886.98	6467.27	6203.36	2972	4944.9	4743.11	3613.22	3465.78	-1	-1	-1
At1g50020	expressed protein	350.688	137.832	139.08	240.553	94.5456	95.4014	484.459	190.409	192.132	140.923	55.3877	55.8891	125.183	126.317	-1	-1	-1
At4g14960	tubulin alpha-6 chain (TUA6) nearly identical to SP|P29511 Tubulin alpha-6 chain {Arabidopsis thaliana}	3313.66	5513.36	5288.38	3285.32	5466.22	5243.16	3886.98	6467.27	6203.36	2972	4944.9	4743.11	3613.22	3465.78	-1	-1	-1
At1g50020	expressed protein	350.688	137.832	139.08	240.553	94.5456	95.4014	484.459	190.409	192.132	140.923	55.3877	55.8891	125.183	126.317	-1	-1	-1
At4g15475	F-box family protein (FBL4) 99.7% identical to F-box protein family, AtFBL4 (GP:21536497) [Arabidopsis thaliana]; similar to grr1 GI:2407790 from [Glycine max]	243.949	246.941	209.41	210.786	213.371	180.943	290.21	293.769	249.121	227.89	230.685	195.625	220.236	186.764	-1	-1	-1
At3g21560	UDP-glucosyltransferase, putative similar to UDP-glucose:sinapate glucosyltransferase GI:9794913 from [Brassica napus]	104.382	57.1317	28.3862	433.936	237.507	118.007	133.899	73.2874	36.4132	102.128	55.8982	27.7733	336.372	167.128	-1	-1	-1
At4g15490	UDP-glucoronosyl/UDP-glucosyl transferase family protein contains Pfam profile: PF00201 UDP-glucoronosyl and UDP-glucosyl transferase ;simalr to UDP-glucose:sinapate glucosyltransferase GI:9794913 from [Brassica napus]	27.9634	22.3575	29.5792	16.274	13.0116	17.2144	99.9541	79.9161	105.73	23.9386	19.1396	25.3218	10.9771	14.5229	-1	-1	-1
At4g15475	F-box family protein (FBL4) 99.7% identical to F-box protein family, AtFBL4 (GP:21536497) [Arabidopsis thaliana]; similar to grr1 GI:2407790 from [Glycine max]	243.949	246.941	209.41	210.786	213.371	180.943	290.21	293.769	249.121	227.89	230.685	195.625	220.236	186.764	-1	-1	-1
At4g17340	major intrinsic family protein / MIP family protein contains Pfam profile: MIP PF00230	4810.96	305.132	835.306	2465.87	156.396	428.138	3157.51	200.263	548.225	2442.34	154.904	424.053	166.126	454.774	-1	-1	-1
At3g16250	ferredoxin-related contains Pfam profile: PF00111 2Fe-2S iron-sulfur cluster binding domains	18.2864	15.4128	19.2007	10.1111	8.52222	10.6167	40.963	34.5259	43.0111	15.8321	13.3442	16.6237	19.3253	24.0747	-1	-1	-1
At4g19240	expressed protein	8.03208	13.7189	5.74906	27.2945	46.6192	19.5363	33.6471	57.4696	24.0833	7.56476	12.9207	5.41457	13.8119	5.78806	-1	-1	-1
At3g43290	hypothetical protein glyceraldehyde-3-phosphate dehydrogenase, Equus caballus, EMBL:AF097179	49.9387	52.0922	43.7691	30.8777	32.2093	27.063	68.229	71.1713	59.7998	53.7064	56.0224	47.0713	38.0389	31.9611	-1	-1	-1
At4g21190	pentatricopeptide (PPR) repeat-containing protein contains Pfam profile PF01535: PPR repeat	23.1742	27.6777	37.748	29.1117	34.769	47.4194	36.6446	43.7658	59.6896	28.5362	34.0817	46.4821	34.0124	46.3876	-1	-1	-1
At1g79940	DNAJ heat shock N-terminal domain-containing protein / sec63 domain-containing protein similar to SP|Q9UGP8 Translocation protein SEC63 homolog {Homo sapiens}; contains Pfam profiles PF00226 DnaJ domain, PF02889 Sec63 domain	370.562	558.84	471.998	353.52	533.139	450.291	287.084	432.947	365.669	514.091	775.294	654.815	378.618	319.782	-1	-1	-1
At4g21800	ATP-binding family protein contains Pfam domain, PF03029: Conserved hypothetical ATP binding protein	127.665	138.072	272.763	91.677	99.1502	195.873	55.1911	59.6901	117.919	98.979	107.047	211.474	72.1555	142.544	-1	-1	-1
At4g04860	Der1-like family protein / degradation in the ER-like family protein contains Pfam profile: PF04511 Der1-like family	455.306	322.689	374.105	543.949	385.513	446.938	577.383	409.208	474.409	335.601	237.85	275.748	488.623	566.477	-1	-1	-1
At4g21810	Der1-like family protein / degradation in the ER-like family protein contains Pfam profile: PF04511 Der1-like family	589.691	389.981	233.528	586.41	387.811	232.229	554.403	366.644	219.553	567.867	375.548	224.885	567.106	339.594	-1	-1	-1
At4g04870	CDP-alcohol phosphatidyltransferase family protein similar to SP|Q07560 Cardiolipin synthetase (EC 2.7.8.-) {Saccharomyces cerevisiae; contains Pfam profile PF01066: CDP-alcohol phosphatidyltransferase	236.907	484.039	629.155	222.465	454.532	590.802	222.57	454.748	591.082	263.438	538.247	699.615	366.988	477.012	-1	-1	-1
At4g24370	expressed protein	142.765	270.2	106.834	101.677	192.436	76.0872	248.507	470.329	185.964	107.967	204.34	80.7938	188.406	74.4939	-1	-1	-1
At4g24340	phosphorylase family protein contains Pfam PF01048: Phosphorylase family	73.4087	497.299	143.093	239.216	1620.54	466.294	111.625	756.189	217.586	322.029	2181.55	627.719	3408.14	980.659	-1	-1	-1
At4g27040	expressed protein	354.083	450.547	346.07	300.895	382.869	294.086	354.021	450.469	346.01	384.608	489.388	375.904	390.982	300.318	-1	-1	-1
At2g22890	expressed protein ; expression supported by MPSS	33.4963	48.9498	34.1539	45.9353	67.1276	46.8371	105.315	153.902	107.383	49.871	72.879	50.8501	76.8672	53.6328	-1	-1	-1
At4g28310	expressed protein	110.733	459.626	600.241	98.488	408.799	533.864	79.6304	330.525	431.644	154.673	642.008	838.419	219.651	286.849	-1	-1	-1
At2g20680	glycosyl hydrolase family 5 protein / cellulase family protein similar to (1-4)-beta-mannan endohydrolase [Coffea arabica] GI:10178872; contains Pfam profile PF00150: Cellulase (glycosyl hydrolase family 5)	122.379	239.736	213.685	173.75	340.368	303.382	171.008	334.998	298.595	227.649	445.956	397.495	275.996	246.004	-1	-1	-1
At4g28370	zinc finger (C3HC4-type RING finger) family protein contains Pfam PF00097: Zinc finger, C3HC4 type (RING finger)	278.838	101.541	134.522	218.673	79.6314	105.496	189.917	69.1598	91.6231	168.581	61.3899	81.3295	98.4599	130.44	-1	-1	-1
At3g08580	ADP, ATP carrier protein 1, mitochondrial / ADP/ATP translocase 1 / adenine nucleotide translocator 1 (ANT1) identical to SWISS-PROT:P31167 ADP,ATP carrier protein 1 (Adenine nucleotide translocator 1) [Arabidopsis thaliana]	11857.6	15474	14744.9	10243.1	13367.1	12737.3	12369.7	16142.2	15381.7	13640.6	17800.7	16962	13343.9	12715.2	-1	-1	-1
At4g31100	wall-associated kinase, putative	73.2421	71.1052	15.6528	20.8053	20.1983	4.44636	68.8018	66.7944	14.7038	16.983	16.4875	3.62948	2.04895	0.451047	-1	-1	-1
At1g69720	heme oxygenase 3 (HO3) similar to heme oxygenase 3 [Arabidopsis thaliana] gi|14485563|gb|AAK63006	2.20299	5.19403	2.20299	6.78106	15.9879	6.78106	2.47836	5.84328	2.47836	3.18974	7.52052	3.18974	21.6973	9.20266	-1	-1	-1
At4g31110	wall-associated kinase, putative similar to wall-associated kinase 1, Arabidopsis thaliana, gb:AJ009696	9.28619	51.246	21.6678	3.13494	17.3002	7.31485	2.3046	12.718	5.37741	4.48494	24.7502	10.4649	16.9382	7.16179	-1	-1	-1
At1g69720	heme oxygenase 3 (HO3) similar to heme oxygenase 3 [Arabidopsis thaliana] gi|14485563|gb|AAK63006	2.20299	5.19403	2.20299	6.78106	15.9879	6.78106	2.47836	5.84328	2.47836	3.18974	7.52052	3.18974	21.6973	9.20266	-1	-1	-1
At4g31180	aspartyl-tRNA synthetase, putative / aspartate--tRNA ligase, putative similar to Aspartyl-tRNA synthetase (Aspartate--tRNA ligase) (AspRS) [Homo sapiens] GI:20178330	760.71	1545.65	1852.94	922.031	1873.43	2245.89	524.759	1066.23	1278.21	782.986	1590.91	1907.2	1279.74	1534.16	-1	-1	-1
At4g31160	transducin family protein / WD-40 repeat family protein contains 2 WD-40 repeats (PF00400); KIAA0800 protein, Homo sapiens GI:3882321 EMBL:AB018343	198.231	208.031	453.138	245.447	257.582	561.071	159.849	167.751	365.4	160.702	168.647	367.351	182.775	398.125	-1	-1	-1
At4g32930	expressed protein predicted protein, Caenorhabditis elegans, gb:Z70780	425.95	774.008	491.242	342.583	622.52	395.096	387.012	703.253	446.335	500.199	908.929	576.872	494.9	314.1	-1	-1	-1
At2g25940	vacuolar processing enzyme alpha / alpha-VPE identical to SP|P49047 Vacuolar processing enzyme, alpha-isozyme precursor (EC 3.4.22.-) (Alpha-VPE) {Arabidopsis thaliana}	97.8953	10.7513	36.4535	39.5697	4.3457	14.7346	91.4858	10.0474	34.0668	27.8641	3.06014	10.3758	34.9836	118.616	-1	-1	-1
At4g33430	brassinosteroid insensitive 1-associated receptor kinase 1 (BAK1) / somatic embryogenesis receptor-like kinase 3 (SERK3) identical to SP|Q94F62 BRASSINOSTEROID INSENSITIVE 1-associated receptor kinase 1 precursor (EC 2.7.1.37) (BRI1-associated receptor kinase 1) (Somatic embryogenesis receptor-like kinase 3) {Arabidopsis thaliana}; contains Pfam domains PF00560: Leucine Rich Repeat and PF00069: P…	1002.52	543.585	630.097	1209.75	655.951	760.346	1398.19	758.126	878.783	1055.13	572.11	663.162	1008.03	1168.47	-1	-1	-1
At1g34220	expressed protein contains Pfam profile: PF03398 eukaryotic protein of unknown function, DUF292	570.065	246.752	210.083	511.11	221.234	188.357	387.038	167.529	142.633	345.07	149.363	127.167	321.595	273.805	-1	-1	-1
At4g34135	UDP-glucoronosyl/UDP-glucosyl transferase family protein contains Pfam profile: PF00201 UDP-glucoronosyl and UDP-glucosyl transferase	4390.53	1547.5	962.266	2598.41	915.846	569.49	4405.23	1552.68	965.487	2728.69	961.764	598.043	2627.98	1634.12	-1	-1	-1
At4g34120	CBS domain-containing protein contains Pfam profile PF00571: CBS domain	470.014	149.291	173.295	202.095	64.1918	74.5128	524.808	166.695	193.497	150.801	47.899	55.6004	154.481	179.319	-1	-1	-1
At4g34138	UDP-glucoronosyl/UDP-glucosyl transferase family protein contains Pfam profile: PF00201 UDP-glucoronosyl and UDP-glucosyl transferase	91.5796	22.9259	18.1945	45.2377	11.3248	8.98757	145.133	36.3325	28.8343	31.8838	7.98175	6.33449	52.0176	41.2823	-1	-1	-1
At4g34120	CBS domain-containing protein contains Pfam profile PF00571: CBS domain	470.014	149.291	173.295	202.095	64.1918	74.5128	524.808	166.695	193.497	150.801	47.899	55.6004	154.481	179.319	-1	-1	-1
At4g34180	cyclase family protein contains Pfam profile: PF04199 putative cyclase	1023.52	519.49	561.287	1876.66	952.502	1029.14	1308.31	664.033	717.459	1618.14	821.29	887.368	2329.01	2516.39	-1	-1	-1
At3g42050	vacuolar ATP synthase subunit H family protein identical to probable vacuolar ATP synthase subunit H (EC 3.6.3.14)(V-ATPase H subunit) (Vacuolar proton pump H subunit) (Vacuolar proton pump subunit SFD) SP:Q9LX65 from [Arabidopsis thaliana]; contains Pfam PF03224: V-ATPase subunit H	2585.92	1555.02	1167.66	2755.76	1657.15	1244.35	3118.54	1875.3	1408.16	2087.31	1255.18	942.514	1971.27	1480.23	-1	-1	-1
At4g34850	chalcone and stilbene synthase family protein similar to chalcone synthase homolog PrChS1, Pinus radiata, gb:U90341; similar to anther-specific protein [Nicotiana sylvestris][GI:2326774], YY2 protein [Oryza sativa][GI:2645170]	35.3626	61.3777	32.6597	30.8671	53.5751	28.5078	17.9546	31.1632	16.5822	26.6176	46.1993	24.5831	48.8868	26.0132	-1	-1	-1
At1g35580	beta-fructofuranosidase, putative / invertase, putative / saccharase, putative / beta-fructosidase, putative similar to neutral invertase [Daucus carota] GI:4200165; contains Pfam profile PF04853: Plant neutral invertase	820.479	998.097	932.223	966.035	1175.16	1097.6	751.102	913.701	853.397	1139.69	1386.41	1294.9	1143.64	1068.16	-1	-1	-1
At4g34850	chalcone and stilbene synthase family protein similar to chalcone synthase homolog PrChS1, Pinus radiata, gb:U90341; similar to anther-specific protein [Nicotiana sylvestris][GI:2326774], YY2 protein [Oryza sativa][GI:2645170]	35.3626	61.3777	32.6597	30.8671	53.5751	28.5078	17.9546	31.1632	16.5822	26.6176	46.1993	24.5831	48.8868	26.0132	-1	-1	-1
At4g09510	beta-fructofuranosidase, putative / invertase, putative / saccharase, putative / beta-fructosidase, putative similar to neutral invertase [Daucus carota] GI:4200165; contains Pfam profile PF04853: Plant neutral invertase	126.689	163.857	165.954	150.903	195.175	197.672	145.033	187.583	189.983	70.2687	90.8842	92.0471	151.083	153.017	-1	-1	-1
At4g35260	isocitrate dehydrogenase subunit 1 / NAD+ isocitrate dehydrogenase subunit 1 nearly identical to NAD+ dependent isocitrate dehydrogenase subunit 1 [Arabidopsis thaliana] GI:1766046	1663.86	1363.48	923.859	1022.4	837.818	567.685	1618.05	1325.93	898.42	1666.39	1365.55	925.262	879.543	595.957	-1	-1	-1
At2g17120	peptidoglycan-binding LysM domain-containing protein contains Pfam profile PF01476: LysM domain; supporting cDNA gi|16226688|gb|AF428464.1|AF428464	1097.14	715.355	678.706	953.192	621.499	589.659	1056.05	688.564	653.287	1150.78	750.33	711.89	773.925	734.275	-1	-1	-1
At4g37270	cadmium/zinc-transporting ATPase, putative (HMA1) contains InterPro accession IPR001757: ATPase, E1-E2 type; identical to Potential cadmium/zinc-transporting ATPase HMA1 (EC 3.6.3.3) (EC 3.6.3.5) (Swiss-Prot:Q9M3H5) [Arabidopsis thaliana]; identical to cDNA putative transcription factor (MYB73) mRNA, partial cds GI:3941503	238.917	130.299	106.684	188.939	103.043	84.3677	276.669	150.889	123.542	114.564	62.4801	51.1564	129.154	105.746	-1	-1	-1
At2g23290	myb family transcription factor	126.311	85.221	76.0675	178.531	120.453	107.515	178.927	120.72	107.753	135.974	91.74	81.8863	143.877	128.423	-1	-1	-1
At4g37270	cadmium/zinc-transporting ATPase, putative (HMA1) contains InterPro accession IPR001757: ATPase, E1-E2 type; identical to Potential cadmium/zinc-transporting ATPase HMA1 (EC 3.6.3.3) (EC 3.6.3.5) (Swiss-Prot:Q9M3H5) [Arabidopsis thaliana]; identical to cDNA putative transcription factor (MYB73) mRNA, partial cds GI:3941503	238.917	130.299	106.684	188.939	103.043	84.3677	276.669	150.889	123.542	114.564	62.4801	51.1564	129.154	105.746	-1	-1	-1
At3g50060	myb family transcription factor contains Pfam profile: PF00249 myb-like DNA-binding domain; identical to cDNA MYB-related protein (1107 bp) GI:1263096	274.932	216.457	312.711	382.498	301.145	435.057	371.728	292.665	422.807	176.906	139.28	201.214	226.778	327.622	-1	-1	-1
At4g37320	cytochrome P450 family protein	119.888	35.8347	52.077	182.082	54.4246	79.0929	85.6757	25.6086	37.2158	133.908	40.0252	58.1669	100.846	146.554	-1	-1	-1
At3g28730	structure-specific recognition protein 1 / high mobility group protein / HMG protein nearly identical to SP|Q05153 Structure-specific recognition protein 1 homolog (HMG protein) {Arabidopsis thaliana}; contains Pfam profile PF00505: HMG (high mobility group) box; contains Pfam profile PF03531: Structure-specific recognition protein	413.55	546.724	1117.13	406.224	537.039	1097.34	337.127	445.69	910.683	338.46	447.453	914.286	462.128	944.272	-1	-1	-1
At4g37330	cytochrome P450 family protein	71.8573	63.3758	88.4669	240.579	212.183	296.188	69.673	61.4493	85.7777	281.647	248.404	346.749	363.661	507.639	-1	-1	-1
At3g28730	structure-specific recognition protein 1 / high mobility group protein / HMG protein nearly identical to SP|Q05153 Structure-specific recognition protein 1 homolog (HMG protein) {Arabidopsis thaliana}; contains Pfam profile PF00505: HMG (high mobility group) box; contains Pfam profile PF03531: Structure-specific recognition protein	413.55	546.724	1117.13	406.224	537.039	1097.34	337.127	445.69	910.683	338.46	447.453	914.286	462.128	944.272	-1	-1	-1
At4g38400	expansin family protein (EXPL2) contains Pfam profile: PF01357 pollen allergen; expansin-like gene, PMID:11641069, www.bio.psu.edu/expansins	88.2765	339.825	72.199	85.6474	329.704	70.0488	40.7064	156.701	33.2926	78.8542	303.553	64.4928	402.735	85.5649	-1	-1	-1
At3g45980	histone H2B identical to histone H2B Arabidopsis thaliana GI:2407802; contains Pfam profile PF00125 Core histone H2A/H2B/H3/H4	1088.87	3499.24	3554.48	1135.31	3648.47	3706.07	1429.11	4592.64	4665.14	1672.05	5373.36	5458.19	2526.21	2566.09	-1	-1	-1
At4g38820	expressed protein	9.20393	7.24719	9.34888	5.99326	4.7191	6.08764	3.10365	2.44382	3.15253	5.2441	4.12921	5.32669	5.28384	6.81616	-1	-1	-1
At2g21200	auxin-responsive protein, putative similar to small auxin-up regulated protein SAUR (GI:3043536) [ Raphanus sativus]	56.0665	30.8507	29.5828	55.6574	30.6256	29.367	66.2692	36.4647	34.9661	46.4895	25.5809	24.5296	46.6077	44.6923	-1	-1	-1
At4g38820	expressed protein	9.20393	7.24719	9.34888	5.99326	4.7191	6.08764	3.10365	2.44382	3.15253	5.2441	4.12921	5.32669	5.28384	6.81616	-1	-1	-1
At3g03840	auxin-responsive protein, putative similar to auxin-inducible SAUR (Small Auxin Up RNAs) (GI:3043536) [Raphanus sativus]	2.08125	2.63625	6.3825	1.8	2.28	5.52	2.925	3.705	8.97	1.35	1.71	4.14	1.46154	3.53846	-1	-1	-1
At4g39080	vacuolar proton ATPase, putative similar to Swiss-Prot:Q93050 vacuolar proton translocating ATPase 116 kDa subunit A isoform 1 (Clathrin-coated vesicle/synaptic vesicle proton pump 116 kDa subunit, Vacuolar proton pump subunit 1, Vacuolar adenosine triphosphatase subunit Ac116) [Homo sapiens]	2261.55	1320.36	735.287	2318.18	1353.42	753.698	3495.58	2040.82	1136.5	2298.59	1341.98	747.328	1697.88	945.521	-1	-1	-1
At2g21430	cysteine proteinase A494, putative / thiol protease, putative identical to SP:P43295 Probable cysteine proteinase A494 precursor [Arabidopsis thaliana]; strong similarity to cysteine proteinase RD19A (thiol protease) GI:435618, SP:P43296 from [Arabidopsis thaliana]	197.181	60.4464	92.8726	159.32	48.84	75.04	138.561	42.4763	65.2625	141.374	43.3386	66.5874	73.7252	113.275	-1	-1	-1
At4g39090	cysteine proteinase RD19a (RD19A) / thiol protease identical to cysteine proteinase RD19a, thiol protease SP:P43296, GI:435618 from [Arabidopsis thaliana]	5078.02	1891.87	2169.51	3054.6	1138.02	1305.03	3639.08	1355.78	1554.74	4998.51	1862.25	2135.54	2239.94	2568.66	-1	-1	-1
At2g21410	vacuolar proton ATPase, putative similar to vacuolar proton ATPase 100-kDa subunit from Dictyostelium discoideum P|1384136|gb|AAB49621	592.68	447.479	333.241	816.715	616.628	459.207	675.277	509.841	379.682	863.775	652.158	485.667	718.286	534.914	-1	-1	-1
At4g39800	inositol-3-phosphate synthase isozyme 1 / myo-inositol-1-phosphate synthase 1 / MI-1-P synthase 1 / IPS 1 identical to SP|P42801 Inositol-3-phosphate synthase isozyme 1 (EC 5.5.1.4) (Myo-inositol-1- phosphate synthase 1) (MI-1-P synthase 1) (IPS 1) {Arabidopsis thaliana}	306.442	809.149	708.21	422.613	1115.9	976.691	206.064	544.106	476.23	320.959	847.481	741.76	749.979	656.421	-1	-1	-1
At2g22230	beta-hydroxyacyl-ACP dehydratase, putative similar to beta-hydroxyacyl-ACP dehydratase from Toxoplasma gondii [GI:3850997]; contains Pfam profile PF01377 Thioester dehydratase	257.851	816.465	765.184	347.08	1099	1029.97	314.762	996.669	934.069	446.302	1413.18	1324.42	639.638	599.462	-1	-1	-1
At4g39910	ubiquitin-specific protease 3 (UBP3) identical to GI:2347098	654.557	388.133	334.51	999.517	592.683	510.8	606.126	359.415	309.759	750.422	444.977	383.501	704.087	606.813	-1	-1	-1
At2g22300	ethylene-responsive calmodulin-binding protein, putative (SR1) identical to partial sequence of ethylene-induced calmodulin-binding protein GI:11545505 from [Arabidopsis thaliana]; contains Pfam profiles PF03859: CG-1 domain, PF00612: IQ calmodulin-binding motif, and PF00023: Ankyrin repeat	157.406	118.594	174.1	188.373	141.926	208.351	127.68	96.1979	141.222	135.304	101.942	149.654	154.658	227.042	-1	-1	-1
At4g39970	haloacid dehalogenase-like hydrolase family protein low similarity to SP|P95649 CbbY protein {Rhodobacter sphaeroides}	41.7883	33.6161	48.3956	22.9363	18.4508	26.5629	16.506	13.2781	19.1159	41.1807	33.1273	47.6919	19.7159	28.3841	-1	-1	-1
At2g22360	DNAJ heat shock family protein similar to SP|Q9S5A3 Chaperone protein dnaJ {Listeria monocytogenes}; contains Pfam profiles PF00226 DnaJ domain, PF01556 DnaJ C terminal region, PF00684 DnaJ central domain (4 repeats)	60.9151	38.9417	94.9432	78.4266	50.1364	122.237	51.5026	32.9245	80.2729	50.8772	32.5247	79.2981	45.4322	110.768	-1	-1	-1
At5g01410	stress-responsive protein, putative similar to ethylene-inducible protein HEVER [Hevea brasiliensis] SWISS-PROT:Q39963	1045.89	1009.97	1407.35	1200.77	1159.53	1615.76	891.775	861.149	1199.98	1253.84	1210.78	1687.18	1324.36	1845.44	-1	-1	-1
At2g38240	oxidoreductase, 2OG-Fe(II) oxygenase family protein similar to flavonol synthase [Citrus unshiu][gi:4126403], leucoanthocyanidin dioxygenase [Daucus carota][gi:5924383]; contains PF03171 2OG-Fe(II) oxygenase superfamily domain	1367.93	3576.22	1828.45	78.1358	204.273	104.441	1964.45	5135.74	2625.81	98.869	258.477	132.154	91.4456	46.7544	-1	-1	-1
At5g02100	oxysterol-binding family protein similar to SWH1 [Saccharomyces cerevisiae] GI:402658; contains Pfam profile PF01237: Oxysterol-binding protein	248.942	293.93	223.629	455.061	537.299	408.79	508.309	600.169	456.623	546.99	645.84	491.37	412.08	313.52	-1	-1	-1
At3g09310	expressed protein	16.0434	28.5527	33.1039	30.817	54.8455	63.5875	21.9281	39.0257	45.2462	39.4581	70.2242	81.4176	54.3208	62.9792	-1	-1	-1
At5g02370	kinesin motor protein-related kinesin, Xenopus laevis, EMBL:XLA249840	79.9422	92.5169	205.641	57.0548	66.0293	146.766	76.9399	89.0423	197.918	58.5665	67.7788	150.655	57.839	128.561	-1	-1	-1
At3g09390	metallothionein protein, putative (MT2A) identical to Swiss-Prot:P25860 metallothionein-like protein 2A (MT-2A) (MT-K) (MT-1G) [Arabidopsis thaliana]	324.976	256.888	388.136	145.837	115.282	174.181	1095.14	865.686	1307.98	321.392	254.054	383.854	129.435	195.565	-1	-1	-1
At5g02650	expressed protein	15.8547	34.8455	38.3998	16.3619	35.9601	39.628	6.08565	13.375	14.7393	12.9187	28.3926	31.2887	7.84967	8.65033	-1	-1	-1
At3g53300	cytochrome P450 family protein CYTOCHROME P450 71B5, Arabidopsis thaliana, SWISSPROT:C7B5_ARATH	6.56172	6.38437	9.75391	2.86172	2.78438	4.25391	10.1461	9.87187	15.082	2.83281	2.75625	4.21094	1.62198	2.47802	-1	-1	-1
At5g05410	DRE-binding protein (DREB2A) identical to DREB2A GI:3738230 from [Arabidopsis thaliana] ; supported by cDNA:gi_3738229_dbj_AB007790.1_AB007790	6006.86	4085.3	2768.13	6017.98	4092.86	2773.26	4404.15	2995.29	2029.56	8788.03	5976.79	4049.78	5479.49	3712.81	-1	-1	-1
At2g38330	MATE efflux family protein low similarity to enhanced disease susceptibility 5 [Arabidopsis thaliana] GI:16589070; contains Pfam profile PF01554: Uncharacterized membrane protein family	57.222	76.9512	122.427	56.7983	76.3815	121.52	59.2736	79.7102	126.816	59.9649	80.6399	128.295	72.3668	115.133	-1	-1	-1
At5g05480	expressed protein	46.5727	88.3436	86.1836	96.7474	183.52	179.033	46.9519	89.0629	86.8853	90.9759	172.572	168.352	135.608	132.292	-1	-1	-1
At2g40290	eukaryotic translation initiation factor 2 subunit 1, putative / eIF-2A, putative / eIF-2-alpha, putative similar to Swiss-Prot:P05198 eukaryotic translation initiation factor 2 subunit 1 (Eukaryotic translation initiation factor 2 alpha subunit) (eIF-2-alpha) (EIF- 2alpha) (EIF-2A) [Homo sapiens]	742.375	1213.17	1360.25	946.921	1547.44	1735.04	667.036	1090.06	1222.21	871.739	1424.58	1597.29	962.364	1079.04	-1	-1	-1
At5g05760	syntaxin 31 (SYP31) / SED5 identical to SP|Q9FFK1 Syntaxin 31 (AtSYP31) (AtSED5) {Arabidopsis thaliana}	137.772	169.879	76.0491	175.097	215.901	96.6519	8.50978	10.4929	4.69733	140.106	172.756	77.3374	245.153	109.747	-1	-1	-1
At3g57340	DNAJ heat shock N-terminal domain-containing protein similar to SP|Q9QYI4 DnaJ homolog subfamily B member 12 Mus musculus; contains Pfam profile PF00226 DnaJ domain	424.226	454.518	339.657	342.246	366.684	274.02	217.893	233.451	174.456	361.657	387.482	289.561	301.438	225.262	-1	-1	-1
At5g06670	kinesin motor protein-related	51.1946	2.88597	38.0195	13.5074	0.761444	10.0312	6.6703	0.376022	4.95368	28.3488	1.59809	21.0531	0.50092	6.59908	-1	-1	-1
At2g45380	expressed protein similar to gi2344899|AC002388	10.8711	15.4831	13.9458	2.58965	3.68828	3.32207	12.7055	18.0956	16.2989	5.66485	8.06812	7.26703	5.31381	4.78619	-1	-1	-1
At5g10160	beta-hydroxyacyl-ACP dehydratase, putative similar to beta-hydroxyacyl-ACP dehydratase from Toxoplasma gondii [GI:3850997]; contains Pfam profile PF01377 Thioester dehydratase	466.376	1108.4	799.126	494.254	1174.65	846.894	598.633	1422.72	1025.75	652.07	1549.72	1117.31	697.744	503.056	-1	-1	-1
At2g22240	inositol-3-phosphate synthase isozyme 2 / myo-inositol-1-phosphate synthase 2 / MI-1-P synthase 2 / IPS 2 identical to SP|Q38862 Myo-inositol-1-phosphate synthase isozyme 2 (EC 5.5.1.4) (MI-1-P synthase 2) (IPS 2) {Arabidopsis thaliana}	133.888	138.839	198.173	130.377	135.198	192.975	127.861	132.588	189.251	93.6565	97.1195	138.624	112.221	160.179	-1	-1	-1
At5g10170	inositol-3-phosphate synthase, putative / myo-inositol-1-phosphate synthase, putative / MI-1-P synthase, putative very strong similarity to SP|Q38862 Myo-inositol-1-phosphate synthase isozyme 2 (EC 5.5.1.4) (MI-1-P synthase 2) (IPS 2) {Arabidopsis thaliana}; identical to SP|Q9LX12| Probable inositol-3-phosphate synthase isozyme 3 (EC 5.5.1.4) (Myo- inositol-1-phosphate synthase 3) (MI-1-P synthas…	35.8765	120.319	123.605	59.777	200.474	205.949	40.236	134.939	138.625	8.2062	27.521	28.2728	29.7438	30.5562	-1	-1	-1
At2g22230	beta-hydroxyacyl-ACP dehydratase, putative similar to beta-hydroxyacyl-ACP dehydratase from Toxoplasma gondii [GI:3850997]; contains Pfam profile PF01377 Thioester dehydratase	257.851	816.465	765.184	347.08	1099	1029.97	314.762	996.669	934.069	446.302	1413.18	1324.42	639.638	599.462	-1	-1	-1
At5g10830	embryo-abundant protein-related similar to embryo-abundant protein [Picea glauca] GI:1350531	3819.74	1947.52	665.342	2341.95	1194.06	407.934	3617.72	1844.52	630.154	2688.35	1370.68	468.271	2207.83	754.272	-1	-1	-1
At1g55130	endomembrane protein 70, putative similar to multispanning membrane protein GI:2276460 from [Homo sapiens]	163.795	371.988	324.417	196.423	446.087	389.04	166.746	378.691	330.263	229.374	520.922	454.304	351.421	306.479	-1	-1	-1
At5g10830	embryo-abundant protein-related similar to embryo-abundant protein [Picea glauca] GI:1350531	3819.74	1947.52	665.342	2341.95	1194.06	407.934	3617.72	1844.52	630.154	2688.35	1370.68	468.271	2207.83	754.272	-1	-1	-1
At2g24170	endomembrane protein 70, putative similar to MURA transposase of maize Mutator transposon	387.69	465.944	407.166	705.057	847.368	740.475	574.156	690.046	602.998	774.889	931.296	813.815	1156.81	1010.89	-1	-1	-1
At5g10830	embryo-abundant protein-related similar to embryo-abundant protein [Picea glauca] GI:1350531	3819.74	1947.52	665.342	2341.95	1194.06	407.934	3617.72	1844.52	630.154	2688.35	1370.68	468.271	2207.83	754.272	-1	-1	-1
At3g13772	endomembrane protein 70, putative TM4 family;	959.4	1226.25	982.055	780.585	997.696	799.018	801.302	1024.17	820.224	1028.15	1314.12	1052.43	785.679	629.221	-1	-1	-1
At5g13490	ADP, ATP carrier protein 2, mitochondrial / ADP/ATP translocase 2 / adenine nucleotide translocator 2 (ANT2) identical to SWISS-PROT:P40941 ADP,ATP carrier protein 2, mitochondrial precursor (Adenine nucleotide translocator 2) [Arabidopsis thaliana]	1129.5	1338.85	1620.45	1507.12	1786.47	2162.21	624.197	739.892	895.511	1621.49	1922.03	2326.28	1781.68	2156.42	-1	-1	-1
At4g28370	zinc finger (C3HC4-type RING finger) family protein contains Pfam PF00097: Zinc finger, C3HC4 type (RING finger)	278.838	101.541	134.522	218.673	79.6314	105.496	189.917	69.1598	91.6231	168.581	61.3899	81.3295	98.4599	130.44	-1	-1	-1
At5g13520	peptidase M1 family protein similar to SP|P09960 Leukotriene A-4 hydrolase (EC 3.3.2.6) (LTA-4 hydrolase) {Homo sapiens}; contains Pfam profile PF01433: Peptidase family M1	227.384	456.786	609.131	206.708	415.25	553.742	139.194	279.624	372.882	392.476	788.435	1051.39	288.792	385.108	-1	-1	-1
At3g12370	ribosomal protein L10 family protein similar to 50S ribosomal protein L10 [Oryza sativa] GB:AAC64971 GI:3777602 [Oryza sativa]	220.765	717.664	773.37	353.588	1149.45	1238.67	213.221	693.138	746.941	324.351	1054.4	1136.25	755.479	814.121	-1	-1	-1
At5g13580	ABC transporter family protein	86.7096	4.89163	3.29874	91.2781	5.14936	3.47254	274.657	15.4945	10.4489	84.334	4.75761	3.20836	30.101	20.299	-1	-1	-1
At2g39340	SAC3/GANP family protein contains Pfam profile: PF03399 SAC3/GANP family	256.527	178.654	321.519	322.752	224.776	404.522	396.13	275.879	496.491	238.627	166.188	299.084	212.775	382.925	-1	-1	-1
At5g14120	nodulin family protein similar to nodulin-like protein [Arabidopsis thaliana] GI:3329368, nodule-specific protein Nlj70 [Lotus japonicus] GI:3329366	536.434	480.484	296.282	432.534	387.42	238.896	528.551	473.422	291.927	298.242	267.135	164.724	366.317	225.883	-1	-1	-1
At3g01920	yrdC family protein contains Pfam PF01300: yrdC domain; similar to Protein yciO. (Swiss-Prot:P45847) [Shigella flexneri]; similar to Chain A, Crystal Structure Of E. Coli Ycio Length (GI:27573707) [Escherichia coli]	132.746	115.747	174.807	111.06	96.8389	146.251	116.658	101.72	153.622	92.2917	80.4735	121.535	103.456	156.244	-1	-1	-1
At5g14130	peroxidase, putative identical to peroxidase ATP20a [Arabidopsis thaliana] gi|1546694|emb|CAA67338	67.1109	3.49292	2.49614	43.5165	2.2649	1.61856	110.719	5.7626	4.11812	27.3585	1.42393	1.01758	17.3799	12.4201	-1	-1	-1
At3g01930	nodulin family protein similar to nodulin-like protein [Arabidopsis thaliana] GI:3329368, nodule-specific protein Nlj70 [Lotus japonicus] GI:3329366	345.343	260.806	108.052	360.695	272.4	112.855	286.496	216.364	89.6396	254.486	192.19	79.6241	309.694	128.306	-1	-1	-1
At5g14940	proton-dependent oligopeptide transport (POT) family protein contains Pfam profile: PF00854 POT family	52.9049	21.3427	47.9524	34.0938	13.754	30.9022	35.8472	14.4614	32.4915	22.3828	9.02962	20.2876	30.6458	68.8542	-1	-1	-1
At3g01360	expressed protein contains Pfam profile PF04819: Family of unknown function (DUF716) (Plant viral-response family)	356.36	603.731	344.708	425.199	720.355	411.296	405.576	687.11	392.315	427.015	723.432	413.053	604.343	345.057	-1	-1	-1
At5g16030	expressed protein	25.2477	58.3059	45.0463	22.7347	52.5025	40.5627	63.728	147.17	113.702	14.1356	32.6441	25.2203	51.8452	40.0548	-1	-1	-1
At3g30190	hypothetical protein	0.713881	5.85382	0.632295	0.832861	6.82946	0.737677	0.594901	4.87819	0.526912	2.52833	20.7323	2.23938	4.69308	0.506918	-1	-1	-1
At5g16300	expressed protein	251.76	512.299	350.34	223.317	454.422	310.76	241.413	491.245	335.942	290.414	590.956	404.13	373.903	255.697	-1	-1	-1
At1g65650	ubiquitin carboxyl-terminal hydrolase family 1 protein similar to 26S proteasome regulatory complex subunit p37A [Drosophila melanogaster] GI:6434962; contains Pfam profile PF01088: Ubiquitin carboxyl-terminal hydrolase, family 1	207.765	348.188	454.147	224.488	376.212	490.7	129.522	217.062	283.117	248.944	417.198	544.158	256.953	335.147	-1	-1	-1
At5g17410	tubulin family protein similar to spindle pole body protein [Homo sapiens][GI:2801701][PMID:9566967], gamma-tubulin ring protein Dgrip84 [Drosophila melanogaster][GI:4689225][PMID: 10037793]	110.427	157.31	154.263	105.743	150.638	147.719	61.9386	88.2354	86.526	106.947	152.352	149.401	124.355	121.945	-1	-1	-1
At2g25540	cellulose synthase, catalytic subunit, putative similar to cellulose synthase-1 [gi:9622874] and -2 [gi:9622876] from Zea mays	72.6165	83.5387	68.3449	102.278	117.661	96.2613	84.2286	96.8974	79.274	75.3659	86.7016	70.9326	141.41	115.69	-1	-1	-1
At5g17410	tubulin family protein similar to spindle pole body protein [Homo sapiens][GI:2801701][PMID:9566967], gamma-tubulin ring protein Dgrip84 [Drosophila melanogaster][GI:4689225][PMID: 10037793]	110.427	157.31	154.263	105.743	150.638	147.719	61.9386	88.2354	86.526	106.947	152.352	149.401	124.355	121.945	-1	-1	-1
At4g18780	cellulose synthase, catalytic subunit (IRX1) nearly identical to gi:12836997	741.618	89.4999	58.8824	85.1194	10.2724	6.75824	111.243	13.425	8.83236	61.6626	7.44157	4.89584	17.3713	11.4287	-1	-1	-1
At5g17410	tubulin family protein similar to spindle pole body protein [Homo sapiens][GI:2801701][PMID:9566967], gamma-tubulin ring protein Dgrip84 [Drosophila melanogaster][GI:4689225][PMID: 10037793]	110.427	157.31	154.263	105.743	150.638	147.719	61.9386	88.2354	86.526	106.947	152.352	149.401	124.355	121.945	-1	-1	-1
At5g05170	cellulose synthase, catalytic subunit (Ath-B) nearly identical to gi:2827143, cellulose synthase, catalytic subunit (Ath-B)	1917.39	2516.49	1197.82	1931.81	2535.41	1206.83	2038.19	2675.03	1273.29	2483.45	3259.41	1551.45	2574.54	1225.46	-1	-1	-1
At5g17410	tubulin family protein similar to spindle pole body protein [Homo sapiens][GI:2801701][PMID:9566967], gamma-tubulin ring protein Dgrip84 [Drosophila melanogaster][GI:4689225][PMID: 10037793]	110.427	157.31	154.263	105.743	150.638	147.719	61.9386	88.2354	86.526	106.947	152.352	149.401	124.355	121.945	-1	-1	-1
At5g09870	cellulose synthase, catalytic subunit, putative similar to gi:2827141 cellulose synthase catalytic subunit (Ath-A), Arabidopsis thaliana	302.086	335.244	190.671	390.796	433.691	246.663	326.274	362.087	205.938	349.004	387.312	220.285	430.151	244.649	-1	-1	-1
At5g17420	cellulose synthase, catalytic subunit (IRX3) identical to gi:5230423	688.582	163.21	160.608	171.499	40.6495	40.0012	264.85	62.7757	61.7746	125.623	29.7758	29.3009	87.4473	86.0527	-1	-1	-1
At4g18770	myb family transcription factor (MYB98) identical to transcription factor (MYB98) GI:15375282 from [Arabidopsis thaliana]	52.8927	53.8748	55.9325	57.2002	58.2623	60.4876	83.8741	85.4314	88.6945	26.7552	27.252	28.2928	47.7874	49.6126	-1	-1	-1
At5g18060	auxin-responsive protein, putative similar to auxin-inducible SAUR (Small Auxin Up RNAs) GI:3043536 from radish [Raphanus sativus]	25.6723	17.3009	9.72678	8.8416	5.95847	3.34992	22.0675	14.8716	8.36097	12.7144	8.56838	4.81725	7.16932	4.03068	-1	-1	-1
At4g38820	expressed protein	9.20393	7.24719	9.34888	5.99326	4.7191	6.08764	3.10365	2.44382	3.15253	5.2441	4.12921	5.32669	5.28384	6.81616	-1	-1	-1
At5g18190	protein kinase family protein contains Pfam domains, PF00069: Protein kinase domain	411.143	340.928	406.429	500.292	414.852	494.556	399.254	331.069	394.677	345.772	286.721	341.807	504.989	602.011	-1	-1	-1
At3g13672	seven in absentia (SINA) family protein low similarity to SP|P21461 Developmental protein seven in absentia {Drosophila melanogaster}; contains Pfam profile PF03145: Seven in absentia protein family	19.734	18.3808	14.8851	5.3617	4.99404	4.04426	37.5319	34.9583	28.3098	13.3298	12.4157	10.0545	37.6281	30.4719	-1	-1	-1
At5g18210	short-chain dehydrogenase/reductase (SDR) family protein similar to short-chain type dehydrogenase/reductase SP:Q08632 [Picea abies]	50.0816	60.6782	45.5402	60.0787	72.7906	54.6308	39.6039	47.9835	36.0126	72.9916	88.4357	66.3727	57.5829	43.2171	-1	-1	-1
At3g04010	glycosyl hydrolase family 17 protein similar to beta-1,3-glucanase GB:S12402 [Nicotiana sp], GB:CAA03908 [Citrus sinensis], GB:S44364 [Lycopersicon esculentum]	1088.95	104.674	66.9727	710.981	68.3419	43.7267	626.109	60.1837	38.5069	350.2	33.6624	21.5379	469.38	300.32	-1	-1	-1
At5g19770	tubulin alpha-3/alpha-5 chain (TUA3) nearly identical to SP|P20363 Tubulin alpha-3/alpha-5 chain {Arabidopsis thaliana}	4384.75	4682.39	3080.07	4556.75	4866.07	3200.89	5114.98	5462.2	3593.02	3944	4211.73	2770.47	4131.69	2717.81	-1	-1	-1
At1g50020	expressed protein	350.688	137.832	139.08	240.553	94.5456	95.4014	484.459	190.409	192.132	140.923	55.3877	55.8891	125.183	126.317	-1	-1	-1
At5g20500	glutaredoxin, putative similar to glutaredoxin [Populus tremula x Populus tremuloides] gi|19548658|gb|AAL90750	2342.49	4025.89	2777.92	2590.39	4451.92	3071.89	2954.2	5077.18	3503.33	2820.09	4846.71	3344.3	3663.4	2527.8	-1	-1	-1
At2g02470	PHD finger family protein contains Pfam domain, PF00628: PHD-finger	277.977	388.068	462.455	310.812	433.908	517.081	285.76	398.935	475.405	262.901	367.023	437.375	400.696	477.504	-1	-1	-1
At5g20500	glutaredoxin, putative similar to glutaredoxin [Populus tremula x Populus tremuloides] gi|19548658|gb|AAL90750	2342.49	4025.89	2777.92	2590.39	4451.92	3071.89	2954.2	5077.18	3503.33	2820.09	4846.71	3344.3	3663.4	2527.8	-1	-1	-1
At3g42790	PHD finger family protein contains PHD-finger domain, INTERPRO:IPR001965	795.857	1083.09	1111.05	935.105	1272.6	1305.44	731.523	995.542	1021.24	686.566	934.359	958.475	1035.24	1061.96	-1	-1	-1
At5g23340	expressed protein	267.53	53.2578	96.3122	263.04	52.364	94.6958	240.334	47.8439	86.5216	184.147	36.6586	66.294	96.1397	173.86	-1	-1	-1
At5g08350	GRAM domain-containing protein / ABA-responsive protein-related contains similarity to ABA-responsive protein in barley (GI:4103635) [Hordeum vulgare] [J. Exp. Bot. 50, 727-728 (1999); FH protein interacting protein FIP1, Arabidopsis thaliana, EMBL:AF174428; contains Pfam PF02893: GRAM domain	308.143	560.277	258.68	157.803	286.924	132.473	89.9742	163.594	75.5316	67.3371	122.435	56.5282	197.031	90.9692	-1	-1	-1
At5g25100	endomembrane protein 70, putative TM4 family;	1049.88	1802.85	1065.57	1402.24	2407.92	1423.19	1266.11	2174.16	1285.03	1564.89	2687.23	1588.27	1996.43	1179.97	-1	-1	-1
At5g10830	embryo-abundant protein-related similar to embryo-abundant protein [Picea glauca] GI:1350531	3819.74	1947.52	665.342	2341.95	1194.06	407.934	3617.72	1844.52	630.154	2688.35	1370.68	468.271	2207.83	754.272	-1	-1	-1
At5g25170	expressed protein	433.788	499.692	734.119	290.146	334.227	491.027	168.875	194.531	285.794	413.498	476.32	699.782	444.608	653.192	-1	-1	-1
At5g25120	cytochrome P450 family protein CYTOCHROME P450 71B1 - Thlaspi arvense, EMBL:L24438	38.5324	46.0544	37.1132	24.2688	29.0063	23.3749	32.485	38.8265	31.2885	44.3899	53.0553	42.7549	19.2706	15.5294	-1	-1	-1
At5g25170	expressed protein	433.788	499.692	734.119	290.146	334.227	491.027	168.875	194.531	285.794	413.498	476.32	699.782	444.608	653.192	-1	-1	-1
At5g25130	cytochrome P450 family protein CYTOCHROME P450 71B1 - Thlaspi arvense, EMBL:L24438	0.144118	0.102941	1.15294	0.0463235	0.0330882	0.370588	0.0617647	0.0441177	0.494118	0.0926471	0.0661765	0.741176	0.131148	1.46885	-1	-1	-1
At5g25170	expressed protein	433.788	499.692	734.119	290.146	334.227	491.027	168.875	194.531	285.794	413.498	476.32	699.782	444.608	653.192	-1	-1	-1
At5g25140	cytochrome P450 family protein CYTOCHROME P450 71B1 - Thlaspi arvense, EMBL:L24438	11.2422	11.4075	10.2503	15.1719	15.395	13.8332	14.1467	14.3548	12.8985	11.6523	11.8236	10.6241	9.00687	8.09313	-1	-1	-1
At5g26200	mitochondrial substrate carrier family protein contains Pfam profile: PF00153 mitochondrial carrier protein	3.10764	3.79822	17.3941	25.1872	30.7844	140.978	2.45542	3.00107	13.7435	2.44263	2.98544	13.6719	10.9866	50.3134	-1	-1	-1
At1g14510	PHD finger family protein contains Pfam domain, PF00628: PHD-finger	620.392	692.33	931.677	645.242	720.062	968.996	516.957	576.901	776.343	695.578	776.234	1044.59	651.145	876.255	-1	-1	-1
At5g26200	mitochondrial substrate carrier family protein contains Pfam profile: PF00153 mitochondrial carrier protein	3.10764	3.79822	17.3941	25.1872	30.7844	140.978	2.45542	3.00107	13.7435	2.44263	2.98544	13.6719	10.9866	50.3134	-1	-1	-1
At2g02470	PHD finger family protein contains Pfam domain, PF00628: PHD-finger	277.977	388.068	462.455	310.812	433.908	517.081	285.76	398.935	475.405	262.901	367.023	437.375	400.696	477.504	-1	-1	-1
At5g26200	mitochondrial substrate carrier family protein contains Pfam profile: PF00153 mitochondrial carrier protein	3.10764	3.79822	17.3941	25.1872	30.7844	140.978	2.45542	3.00107	13.7435	2.44263	2.98544	13.6719	10.9866	50.3134	-1	-1	-1
At3g42790	PHD finger family protein contains PHD-finger domain, INTERPRO:IPR001965	795.857	1083.09	1111.05	935.105	1272.6	1305.44	731.523	995.542	1021.24	686.566	934.359	958.475	1035.24	1061.96	-1	-1	-1
At5g26200	mitochondrial substrate carrier family protein contains Pfam profile: PF00153 mitochondrial carrier protein	3.10764	3.79822	17.3941	25.1872	30.7844	140.978	2.45542	3.00107	13.7435	2.44263	2.98544	13.6719	10.9866	50.3134	-1	-1	-1
At5g20510	PHD finger family protein contains Pfam domain, PF00628: PHD-finger	47.3159	55.3379	80.4462	38.5298	45.0622	65.508	51.3989	60.1131	87.388	21.371	24.9942	36.3348	16.913	24.5869	-1	-1	-1
At5g26210	PHD finger family protein contains Pfam domain, PF00628: PHD-finger	421.294	437.732	731.774	380.126	394.958	660.266	282.522	293.546	490.732	368.142	382.507	639.451	305.606	510.894	-1	-1	-1
At5g20500	glutaredoxin, putative similar to glutaredoxin [Populus tremula x Populus tremuloides] gi|19548658|gb|AAL90750	2342.49	4025.89	2777.92	2590.39	4451.92	3071.89	2954.2	5077.18	3503.33	2820.09	4846.71	3344.3	3663.4	2527.8	-1	-1	-1
At5g27630	acyl-CoA binding family protein similar to RING finger rngB protein, cytosolic - Dictyostelium discoideum, PIR:S68824; contains Pfam profiles PF01344: Kelch motif, PF00887: Acyl CoA binding protein (ACBP)	38.5665	88.3654	90.468	47.3389	108.465	111.046	48.696	111.575	114.229	37.644	86.2518	88.3041	124.864	127.836	-1	-1	-1
At5g25780	eukaryotic translation initiation factor 3 subunit 9, putative / eIF-3 eta, putative / eIF3b, putative nearly identical to SP|Q9C5Z1 Eukaryotic translation initiation factor 3 subunit 9 (eIF-3 eta) (eIF3 p110) (eIF3b) {Arabidopsis thaliana}	295.545	473.449	734.006	326.072	522.353	809.824	205.996	329.997	511.607	378.604	606.506	940.29	376.185	583.215	-1	-1	-1
At5g28110	hypothetical protein	18.6413	11.1247	15.334	1.86	1.11	1.53	27.9	16.65	22.95	13.0613	7.79467	10.744	1.72386	2.37614	-1	-1	-1
At4g08760	hypothetical protein	4.52055	6.36986	4.10959	3.07397	4.33151	2.79452	33.4521	47.137	30.411	8.13699	11.4658	7.39726	2.49216	1.60784	-1	-1	-1
At5g28510	glycosyl hydrolase family 1 protein contains Pfam PF00232 : Glycosyl hydrolase family 1 domain; TIGRFAM TIGR01233: 6-phospho-beta-galactosidase; similar to beta-glucosidase 1 (GI:12043529) [Arabidopsis thaliana]	80.1224	16.7698	22.9078	33.4066	6.99208	9.55128	41.7332	8.73486	11.9319	37.386	7.82498	10.689	15.0041	20.4959	-1	-1	-1
At3g09250	expressed protein	103.113	111.206	125.38	90.9261	98.0627	110.561	129.127	139.262	157.011	85.0525	91.7281	103.419	81.3648	91.7352	-1	-1	-1
At5g29090	hypothetical protein	9.04593	24.6533	52.3007	6.39	17.415	36.945	5.17511	14.104	29.9209	7.94148	21.6433	45.9152	13.0068	27.5932	-1	-1	-1
At1g41810	hypothetical protein	20.727	40.1651	51.2079	27.5405	53.3684	68.0412	34.8901	67.6107	86.1992	14.2741	27.6605	35.2654	21.5391	27.4609	-1	-1	-1
At5g32610	hypothetical protein predicted proteins, Arabidopsis thaliana and Borrelia burgdorferi	23.7766	30.8577	25.4657	15.4504	20.0517	16.5479	5.34307	6.93431	5.72263	13.7139	17.7981	14.6881	17.3126	14.2874	-1	-1	-1
At1g41810	hypothetical protein	20.727	40.1651	51.2079	27.5405	53.3684	68.0412	34.8901	67.6107	86.1992	14.2741	27.6605	35.2654	21.5391	27.4609	-1	-1	-1
At5g35670	calmodulin-binding family protein contains IQ calmodulin-binding motif, Pfam:PF00612	137.671	251.871	28.2581	6.67265	12.2077	1.36962	5.93125	10.8513	1.21744	2.01003	3.67739	0.412577	9.80046	1.09954	-1	-1	-1
At2g04520	eukaryotic translation initiation factor 1A, putative / eIF-1A, putative / eIF-4C, putative strong similarity to translation initiation factor (eIF-1A) [Beta vulgaris] GI:17977975; contains Pfam profile PF01176: Eukaryotic initiation factor 1A	1687.46	1980.45	2600.48	1468.63	1723.62	2263.25	1890.52	2218.77	2913.41	1343.34	1576.58	2070.17	1591.78	2090.12	-1	-1	-1
At5g35890	hypothetical protein	15.5688	22.7871	24.344	16.5	24.15	25.8	33.298	48.7361	52.0659	17.1828	25.1494	26.8677	31.9583	34.1417	-1	-1	-1
At5g28090	hypothetical protein	19.6545	17.2478	27.9977	26.0294	22.8421	37.0786	54.5117	47.8368	77.6514	18.958	16.6366	27.0054	18.641	30.259	-1	-1	-1
At5g37310	endomembrane protein 70, putative multispanning membrane protein, Homo sapiens, EMBL:HSU94831	417.476	477.693	528.331	450.117	515.043	569.64	451.789	516.956	571.755	347.589	397.725	439.886	415.479	459.521	-1	-1	-1
At2g01960	expressed protein	58.765	42.8659	30.1691	52.5006	38.2964	26.953	181.646	132.501	93.254	29.7392	21.6931	15.2676	52.8231	37.1769	-1	-1	-1
At5g37780	calmodulin-1/4 (CAM1) identical to calmodulin 4 [Arabidopsis thaliana] GI:16223, SP|P25854 Calmodulin-1/4 {Arabidopsis thaliana}	2590.98	3473.9	1957.62	2607.14	3495.57	1969.84	2670.17	3580.07	2017.46	3540.43	4746.88	2674.99	3363.55	1895.45	-1	-1	-1
At2g41120	expressed protein	31.9249	39.2102	33.4649	35.5722	43.6898	37.2881	29.3917	36.0989	30.8095	39.0058	47.9069	40.8873	39.0078	33.2922	-1	-1	-1
At5g40340	PWWP domain-containing protein KED, Nicotiana tabacum, EMBL:AB009883	64.1014	43.3781	99.7205	79.8173	54.0133	124.169	28.7714	19.4699	44.7587	97.173	65.758	151.169	53.9579	124.042	-1	-1	-1
At3g30190	hypothetical protein	0.713881	5.85382	0.632295	0.832861	6.82946	0.737677	0.594901	4.87819	0.526912	2.52833	20.7323	2.23938	4.69308	0.506918	-1	-1	-1
At5g41150	repair endonuclease (RAD1) (UVH1) contains Pfam PF02732 : ERCC4 domain; contains TIGRFAM TIGR00596: DNA repair protein (rad1); almost identical to 5' repair endonuclease (GI:8926611) [Arabidopsis thaliana]	83.6117	84.8486	82.5397	97.6858	99.1308	96.4334	84.7443	85.9979	83.6578	95.9369	97.3561	94.707	98.3379	95.6621	-1	-1	-1
At1g63300	expressed protein similar to Intracellular protein transport protein USO1 (Swiss-Prot:P25386) [Saccharomyces cerevisiae]; similar to Myosin II heavy chain, non muscle (Swiss-Prot:P08799) [Dictyostelium discoideum]	50.7966	50.3423	42.7611	31.5052	31.2234	26.5214	12.9198	12.8042	10.876	54.6796	54.1905	46.0299	33.1457	28.1543	-1	-1	-1
At5g41660	hypothetical protein similar to unknown protein (emb|CAB86921.1)	61.546	92.2346	43.4194	48.6407	72.8944	34.315	76.7764	115.059	54.1642	31.8341	47.7076	22.4583	62.0092	29.1908	-1	-1	-1
At1g35500	hypothetical protein	43.2667	22.1833	42.35	39.9153	20.4651	39.0696	37.0857	19.0143	36.3	6.54218	3.35425	6.40357	24.5094	46.7906	-1	-1	-1
At5g41670	6-phosphogluconate dehydrogenase family protein contains Pfam profiles: PF00393 6-phosphogluconate dehydrogenase C-terminal domain, PF03446 NAD binding domain of 6-phosphogluconate	1580.05	1599.52	1253.74	2376.43	2405.71	1885.65	1626.7	1646.74	1290.75	2162.81	2189.45	1716.14	2127.29	1667.41	-1	-1	-1
At1g64185	lactoylglutathione lyase family protein / glyoxalase I family protein contains Pfam domain PF00903: glyoxalase family protein	101.362	243.535	334.603	119.195	286.382	393.473	80.6867	193.86	266.353	99.2287	238.41	327.562	160.45	220.45	-1	-1	-1
At5g41680	protein kinase family protein contains protein kinase domain, Pfam:PF00069; similar to receptor-like protein kinase (GI:4008006) [Arabidopsis thaliana]; similar to receptor-like kinase RHG1 (GI:21239380) (GI:21239382) [Glycine max]	103.186	35.7012	41.513	95.2352	32.9504	38.3144	120.46	41.6778	48.4625	153.921	53.2549	61.9243	55.5301	64.5699	-1	-1	-1
At1g64220	preprotein translocase-related similar to TOM7 protein [Solanum tuberosum] GI:3319774	25.6513	67.3299	130.519	23.8092	62.4948	121.146	17.9387	47.0857	91.2755	49.4204	129.719	251.46	34.9498	67.7502	-1	-1	-1
At5g42270	FtsH protease, putative similar to FtsH protease GI:13183728 from [Medicago sativa]	177.752	88.5847	96.2633	134.491	67.0249	72.8346	151.329	75.4167	81.9539	201.675	100.507	109.219	80.4627	87.4373	-1	-1	-1
At1g55380	DC1 domain-containing protein contains Pfam profile PF03107: DC1 domain	86.2254	79.6501	67.3245	96.5045	89.1452	75.3503	95.6171	88.3255	74.6575	71.7683	66.2953	56.0364	122.585	103.615	-1	-1	-1
At5g42270	FtsH protease, putative similar to FtsH protease GI:13183728 from [Medicago sativa]	177.752	88.5847	96.2633	134.491	67.0249	72.8346	151.329	75.4167	81.9539	201.675	100.507	109.219	80.4627	87.4373	-1	-1	-1
At1g55390	DC1 domain-containing protein similar to hypothetical protein GI:4204272 from [Arabidopsis thaliana] contains weak PHD zinc finger motifs contains weak PHD zinc finger motifs DC1 domain, a divergent protein kinase C domain of unknown function.	163.908	112.745	83.5468	96.7887	66.5765	49.3348	117.539	80.8496	59.9115	112.124	77.1248	57.1514	82.9971	61.5029	-1	-1	-1
At5g42270	FtsH protease, putative similar to FtsH protease GI:13183728 from [Medicago sativa]	177.752	88.5847	96.2633	134.491	67.0249	72.8346	151.329	75.4167	81.9539	201.675	100.507	109.219	80.4627	87.4373	-1	-1	-1
At1g55430	DC1 domain-containing protein contains Pfam profile PF03107: DC1 domain	59.5997	15.5726	6.82773	27.9101	7.29253	3.19737	11.5565	3.01957	1.32391	12.2107	3.19048	1.39885	19.6045	8.5955	-1	-1	-1
At5g42270	FtsH protease, putative similar to FtsH protease GI:13183728 from [Medicago sativa]	177.752	88.5847	96.2633	134.491	67.0249	72.8346	151.329	75.4167	81.9539	201.675	100.507	109.219	80.4627	87.4373	-1	-1	-1
At1g55440	DC1 domain-containing protein contains Pfam profile PF03107: DC1 domain	26.7836	17.5453	13.6712	15.3775	10.0734	7.84913	54.1674	35.4838	27.6487	8.03507	5.26358	4.10135	24.1121	18.7879	-1	-1	-1
At5g42270	FtsH protease, putative similar to FtsH protease GI:13183728 from [Medicago sativa]	177.752	88.5847	96.2633	134.491	67.0249	72.8346	151.329	75.4167	81.9539	201.675	100.507	109.219	80.4627	87.4373	-1	-1	-1
At2g23100	DC1 domain-containing protein contains Pfam profile PF03107: DC1 domain	42.6531	54.3086	48.6383	48.4241	61.6567	55.2192	104.143	132.601	118.756	49.8595	63.4844	56.8561	77.4956	69.4044	-1	-1	-1
At5g42790	20S proteasome alpha subunit F1 (PAF1) (gb|AAC32062.1)	1684.99	1830.37	1836.74	1584.7	1721.42	1727.42	1135.18	1233.11	1237.41	1668.49	1812.44	1818.76	1379.6	1384.4	-1	-1	-1
At1g47260	bacterial transferase hexapeptide repeat-containing protein contains Pfam profile PF00132: Bacterial transferase hexapeptide (four repeats)	1526.01	2038.26	1782.52	1676.99	2239.92	1958.88	1237.67	1653.12	1445.71	2041.77	2727.15	2384.98	1742.94	1524.26	-1	-1	-1
At5g43430	electron transfer flavoprotein beta subunit family protein contains Pfam profile: PF01012 electron transfer flavoprotein, beta subunit	256.116	328.961	243.123	91.7527	117.849	87.0979	357.362	459.005	339.233	497.945	639.572	472.683	154.451	114.149	-1	-1	-1
At1g04380	2-oxoglutarate-dependent dioxygenase, putative Strong similarity to Arabidopsis 2A6 (gb|X83096), tomato ethylene synthesis regulatory protein E8 (SP|P10967)	34.6023	50.6549	34.5428	31.6273	46.2998	31.573	49.9105	73.0648	49.8247	28.8256	42.1983	28.7761	46.6133	31.7867	-1	-1	-1
At5g43450	2-oxoglutarate-dependent dioxygenase, putative similar to 2A6 (GI:599622) and tomato ethylene synthesis regulatory protein E8 (SP|P10967)	35.7358	2.266	1.59821	18.8154	1.19308	0.841484	100.439	6.36882	4.49195	38.3528	2.43194	1.71526	8.44425	5.95575	-1	-1	-1
At5g43430	electron transfer flavoprotein beta subunit family protein contains Pfam profile: PF01012 electron transfer flavoprotein, beta subunit	256.116	328.961	243.123	91.7527	117.849	87.0979	357.362	459.005	339.233	497.945	639.572	472.683	154.451	114.149	-1	-1	-1
At5g43760	beta-ketoacyl-CoA synthase, putative similar to beta-ketoacyl-CoA synthase [Simmondsia chinensis][GI:1045614]	681.62	163.086	87.7942	419.169	100.291	53.9899	1196	286.156	154.047	607.062	145.247	78.191	147.562	79.4376	-1	-1	-1
At2g26650	potassium channel protein 1 (AKT1) identical to AKT1 [Arabidopsis thaliana] gi|563112|gb|AAA96810; member of the 1 pore, 6 transmembrane (1P/6TM- Shaker-type) K+ channel family, PMID:11500563	356.136	81.6201	80.144	375.872	86.1431	84.5853	252.507	57.87	56.8235	265.366	60.8171	59.7173	347.29	341.01	-1	-1	-1
At5g44020	acid phosphatase class B family protein similar to SP|P15490 STEM 28 kDa glycoprotein precursor (Vegetative storage protein A) {Glycine max}, acid phosphatase [Glycine max] GI:3341443; contains Pfam profile PF03767: HAD superfamily (subfamily IIIB) phosphatase	7474.24	2283.82	494.042	5393.36	1647.99	356.497	8363.38	2555.51	552.813	2495.52	762.528	164.952	2930.72	633.981	-1	-1	-1
At1g04030	expressed protein	58.0919	42.0998	112.908	39.2141	28.4188	76.2171	41.6266	30.1672	80.9062	25.9246	18.7878	50.3875	19.2562	51.6438	-1	-1	-1
At5g44030	cellulose synthase, catalytic subunit (IRX5) nearly identical to cellulose synthase [Arabidopsis thaliana] GI:27462651; contains Pfam profile PF03552: Cellulose synthase	1068.61	151.375	138.915	181.182	25.6655	23.5529	339.008	48.0225	44.0696	190.304	26.9577	24.7387	51.2597	47.0403	-1	-1	-1
At4g18770	myb family transcription factor (MYB98) identical to transcription factor (MYB98) GI:15375282 from [Arabidopsis thaliana]	52.8927	53.8748	55.9325	57.2002	58.2623	60.4876	83.8741	85.4314	88.6945	26.7552	27.252	28.2928	47.7874	49.6126	-1	-1	-1
At5g44030	cellulose synthase, catalytic subunit (IRX5) nearly identical to cellulose synthase [Arabidopsis thaliana] GI:27462651; contains Pfam profile PF03552: Cellulose synthase	1068.61	151.375	138.915	181.182	25.6655	23.5529	339.008	48.0225	44.0696	190.304	26.9577	24.7387	51.2597	47.0403	-1	-1	-1
At5g17410	tubulin family protein similar to spindle pole body protein [Homo sapiens][GI:2801701][PMID:9566967], gamma-tubulin ring protein Dgrip84 [Drosophila melanogaster][GI:4689225][PMID: 10037793]	110.427	157.31	154.263	105.743	150.638	147.719	61.9386	88.2354	86.526	106.947	152.352	149.401	124.355	121.945	-1	-1	-1
At5g44080	bZIP transcription factor family protein contains Pfam profile: PF00170 bZIP transcription factor	127.493	138.117	143.89	155.56	168.523	175.567	137.673	149.146	155.38	116.098	125.773	131.03	171.956	179.144	-1	-1	-1
At1g03980	phytochelatin synthase 2 (PCS2) identical to phytochelatin synthase [Arabidopsis thaliana] gi|16519291|gb|AAK94671	42.9882	62.6253	90.3866	52.0135	75.7734	109.363	71.5884	104.29	150.521	42.703	62.2099	89.787	71.0517	102.548	-1	-1	-1
At5g45940	MutT/nudix family protein contains Pfam profile PF00293: NUDIX domain	199.164	194.074	127.962	104.263	101.598	66.9886	183.076	178.398	117.626	169.702	165.365	109.033	129.69	85.5105	-1	-1	-1
At4g18480	magnesium-chelatase subunit chlI, chloroplast / Mg-protoporphyrin IX chelatase (CHLI) (CS) (CH42) identical to SP|P161127 Magnesium-chelatase subunit chlI, chloroplast precursor (Mg-protoporphyrin IX chelatase) (Protein CS/CH-42) {Arabidopsis thaliana}	57.0944	85.6069	122.699	80.2527	120.33	172.467	40.1425	60.1894	86.2682	81.0594	121.54	174.201	62.9192	90.1808	-1	-1	-1
At5g47435	formyltetrahydrofolate deformylase, putative similar to formyltetrahydrofolate deformylase [strain PCC 6803- Synechocystis sp.] SWISS-PROT:Q55135	426.811	446.333	313.857	438.281	458.328	322.291	508.505	531.764	373.931	577.543	603.959	424.698	393.438	276.662	-1	-1	-1
At4g17350	expressed protein	249.723	152.321	64.4564	239.766	146.247	61.8865	220.495	134.493	56.9123	254.755	155.39	65.7552	756.203	319.997	-1	-1	-1
At5g47435	formyltetrahydrofolate deformylase, putative similar to formyltetrahydrofolate deformylase [strain PCC 6803- Synechocystis sp.] SWISS-PROT:Q55135	426.811	446.333	313.857	438.281	458.328	322.291	508.505	531.764	373.931	577.543	603.959	424.698	393.438	276.662	-1	-1	-1
At4g17350	expressed protein	249.723	152.321	64.4564	239.766	146.247	61.8865	220.495	134.493	56.9123	254.755	155.39	65.7552	756.203	319.997	-1	-1	-1
At5g47440	expressed protein strong similarity to unknown protein (pir||G71442)	61.109	50.1321	157.759	58.8146	48.2498	151.836	48.3874	39.6957	124.917	20.7634	17.0337	53.6028	44.9496	141.45	-1	-1	-1
At4g17360	formyltetrahydrofolate deformylase, putative similar to formyltetrahydrofolate deformylase [strain PCC 6803- Synechocystis sp.] SWISS-PROT:Q55135	18.6476	23.3095	56.043	34.9357	43.6696	104.995	15.7553	19.6941	47.3506	13.4529	16.8161	40.431	14.4229	34.6771	-1	-1	-1
At5g47450	major intrinsic family protein / MIP family protein contains Pfam profile: MIP PF00230	2534.05	148.621	289.228	346.61	20.3286	39.561	876.119	51.3841	99.9974	684.779	40.1621	78.1585	59.1974	115.203	-1	-1	-1
At3g16250	ferredoxin-related contains Pfam profile: PF00111 2Fe-2S iron-sulfur cluster binding domains	18.2864	15.4128	19.2007	10.1111	8.52222	10.6167	40.963	34.5259	43.0111	15.8321	13.3442	16.6237	19.3253	24.0747	-1	-1	-1
At5g47530	auxin-responsive protein, putative similar to auxin-induced protein AIR12 (GI:11357190) [Arabidopsis thaliana]; similar to stromal cell derived factor receptor 2 (GI:20381292) [Mus musculus]	677.079	77.4988	84.5223	523.968	59.9736	65.4088	2083.52	238.481	260.094	199.307	22.8128	24.8802	70.9835	77.4165	-1	-1	-1
At4g17270	Mo25 family protein similar to MO25 protein (early mouse development protein family) [Mouse] SWISS-PROT:Q06138	305.857	430.019	333.724	319.94	449.82	349.091	333.794	469.298	364.207	360.531	506.889	393.38	362.036	280.964	-1	-1	-1
At5g47650	MutT/nudix family protein similar to Nucleoside diphosphate-linked moiety X motif 6 (Protein GFG) from {Xenopus laevis} SP|P13420, {Homo sapiens} SP|P53370; contains Pfam profile PF00293: NUDIX domain	82.6166	140.602	25.7818	90.9281	154.746	28.3755	101.031	171.941	31.5283	133.282	226.826	41.5925	127.771	23.429	-1	-1	-1
At2g13570	CCAAT-box binding transcription factor, putative similar to CAAT-box DNA binding protein subunit B (NF-YB) (SP:P25209) (GI:22380) [Zea mays]; contains Pfam PF00808 : Histone-like transcription factor (CBF/NF-Y) and archaeal histone	11.22	14.28	10.2	8.91	11.34	8.1	9.52286	12.12	8.65714	13.1371	16.72	11.9429	16.2167	11.5833	-1	-1	-1
At5g47650	MutT/nudix family protein similar to Nucleoside diphosphate-linked moiety X motif 6 (Protein GFG) from {Xenopus laevis} SP|P13420, {Homo sapiens} SP|P53370; contains Pfam profile PF00293: NUDIX domain	82.6166	140.602	25.7818	90.9281	154.746	28.3755	101.031	171.941	31.5283	133.282	226.826	41.5925	127.771	23.429	-1	-1	-1
At2g47810	histone-like transcription factor (CBF/NF-Y) family protein contains Pfam PF00808 : Histone-like transcription factor (CBF/NF-Y) and archaeal histone; similar to LEC1-like protein (GI:22536010) [Phaseolus coccineus]	269.099	65.1443	71.1569	199.136	48.2074	52.6568	582.074	140.91	153.916	43.2125	10.461	11.4265	43.1105	47.0895	-1	-1	-1
At5g47650	MutT/nudix family protein similar to Nucleoside diphosphate-linked moiety X motif 6 (Protein GFG) from {Xenopus laevis} SP|P13420, {Homo sapiens} SP|P53370; contains Pfam profile PF00293: NUDIX domain	82.6166	140.602	25.7818	90.9281	154.746	28.3755	101.031	171.941	31.5283	133.282	226.826	41.5925	127.771	23.429	-1	-1	-1
At3g53340	CCAAT-box binding transcription factor, putative similar to CAAT-box DNA binding protein subunit B (NF-YB) (SP:P25209) (GI:22380) [Zea mays]; contains Pfam PF00808 : Histone-like transcription factor (CBF/NF-Y) and archaeal histone	452.716	547.893	423.091	421.172	509.717	393.611	603.95	730.922	564.428	397.864	481.509	371.828	438.604	338.696	-1	-1	-1
At5g47650	MutT/nudix family protein similar to Nucleoside diphosphate-linked moiety X motif 6 (Protein GFG) from {Xenopus laevis} SP|P13420, {Homo sapiens} SP|P53370; contains Pfam profile PF00293: NUDIX domain	82.6166	140.602	25.7818	90.9281	154.746	28.3755	101.031	171.941	31.5283	133.282	226.826	41.5925	127.771	23.429	-1	-1	-1
At4g14540	CCAAT-box binding transcription factor subunit B (NF-YB) (HAP3 ) (AHAP3) family contains Pfam PF00808 : Histone-like transcription factor (CBF/NF-Y) and archaeal histone; similar to LEC1-like protein (GI:22536010) [Phaseolus coccineus]	8.1621	12.7626	11.5753	2.52397	3.94658	3.57945	28.4795	44.5315	40.389	1.60731	2.51324	2.27945	24.2793	22.0207	-1	-1	-1
At5g47670	CCAAT-box binding transcription factor family protein / leafy cotyledon 1-related (L1L) supporting cDNA gi|27372446|gb|AY138461.1|; contains Pfam PF00808 : Histone-like transcription factor (CBF/NF-Y) and archaeal histone; contains similarity to CCAAT-binding transcription factor subunit A (CBF-A) (NF-Y protein chain B) (NF-YB) (CAAT-box DNA binding protein subunit B) (Swiss-Prot:P25209) [Zea may…	29.8964	28.3715	28.532	38.0766	36.1345	36.3389	58.8974	55.8932	56.2094	35.8895	34.0589	34.2516	49.859	50.141	-1	-1	-1
At5g47650	MutT/nudix family protein similar to Nucleoside diphosphate-linked moiety X motif 6 (Protein GFG) from {Xenopus laevis} SP|P13420, {Homo sapiens} SP|P53370; contains Pfam profile PF00293: NUDIX domain	82.6166	140.602	25.7818	90.9281	154.746	28.3755	101.031	171.941	31.5283	133.282	226.826	41.5925	127.771	23.429	-1	-1	-1
At5g47680	expressed protein contains Pfam profile PF04243: Protein of unknown function (DUF425)	194.13	389.231	957.638	188.266	377.474	928.71	81.2173	162.841	400.642	208.58	418.203	1028.92	192.063	472.537	-1	-1	-1
At1g21970	CCAAT-box binding transcription factor (LEC1) similar to CAAT-box DNA binding protein subunit B (NF-YB) (SP:P25209) (GI:22380) [Zea mays]; identical to GB:AAC39488 GI:3282674 from [Arabidopsis thaliana] (Cell 93 (7), 1195-1205 (1998)); identified in Plant Cell 2003 Jan;15(1):5-18; contains Pfam PF00808 : Histone-like transcription factor (CBF/NF-Y) and archaeal histone	4.05642	9.39045	18.6531	2.63478	6.0994	12.1158	2.23672	5.17791	10.2854	7.8601	18.1958	36.1441	8.00296	15.897	-1	-1	-1
At5g47680	expressed protein contains Pfam profile PF04243: Protein of unknown function (DUF425)	194.13	389.231	957.638	188.266	377.474	928.71	81.2173	162.841	400.642	208.58	418.203	1028.92	192.063	472.537	-1	-1	-1
At5g47640	CCAAT-box binding transcription factor subunit B (NF-YB) (HAP3 ) (AHAP3) family (Hap3b) similar to CAAT-box DNA binding protein subunit B (NF-YB) (SP:P25209) (GI:22380) [Zea mays]; contains Pfam PF00808 : Histone-like transcription factor (CBF/NF-Y) and archaeal histone; identical to cDNA transcription factor Hap3b (Hap3b) mRNA, partial cds GI:9965734	441.575	182.237	332.088	465.504	192.113	350.083	278.693	115.016	209.591	425.499	175.603	319.998	189.882	346.018	-1	-1	-1
At5g48150	phytochrome A signal transduction 1 (PAT1)	328.348	218.5	202.551	477.735	317.91	294.705	238.177	158.496	146.927	369.14	245.645	227.715	417.279	386.821	-1	-1	-1
At2g04880	WRKY family transcription factor (ZAP1) identical to ZAP1 GI:1064883 from [Arabidopsis thaliana]; contains Pfam profile: PF03106 WRKY DNA -binding domain	316.011	115.19	60.3986	116.287	42.3878	22.2256	340.374	124.071	65.0551	39.5978	14.4339	7.56826	32.2763	16.9237	-1	-1	-1
At5g49100	expressed protein	69.5229	302.236	380.741	100.889	438.594	552.517	50.3614	218.935	275.803	139.434	606.159	763.607	314.858	396.642	-1	-1	-1
At3g06870	proline-rich family protein contains proline-rich extensin domains, INTERPRO:IPR002965	68.1268	107.267	116.206	58.3493	91.8723	99.5284	64.9728	102.301	110.826	56.0247	88.2121	95.5632	87.552	94.848	-1	-1	-1
At5g49440	expressed protein	97.53	172.223	138.847	55.4245	97.8714	78.9041	151.594	267.692	215.814	86.574	152.877	123.249	85.4833	68.9167	-1	-1	-1
At3g46360	hypothetical protein	61.2779	95.0175	69.8046	46.4259	71.988	52.886	73.0945	113.34	83.2654	48.7567	75.6021	55.5411	74.8278	54.9722	-1	-1	-1
At5g49950	embryogenesis-associated protein-related contains weak similarity to Embryogenesis-associated protein EMB8 (Swiss-Prot:Q40863) [Picea glauca]	287.49	343.682	277.628	281.432	336.44	271.778	409.882	489.997	395.822	362.684	433.574	350.243	320.61	258.99	-1	-1	-1
At4g24330	expressed protein hypothetical protein - Caenorhabditis elegans,PID:e1350884	554.138	1004.89	716.17	703.925	1276.52	909.755	526.154	954.143	680.003	943.121	1710.28	1218.89	997.732	711.068	-1	-1	-1
At5g53120	spermidine synthase, putative / putrescine aminopropyltransferase, putative similar to SP|O82147 Spermidine synthase (EC 2.5.1.16) (Putrescine aminopropyltransferase) (SPDSY) {Coffea arabica}; contains Pfam profile PF01564: Spermine/spermidine synthase	1287.83	478.635	815.135	687.514	255.522	435.164	912.745	339.231	577.724	969.414	360.293	613.593	337.213	574.287	-1	-1	-1
At2g23980	cyclic nucleotide-regulated ion channel / cyclic nucleotide-gated channel (CNGC6) identical to cyclic nucleotide and calmodulin-regulated ion channel (cngc6) GI:4581207 from [Arabidopsis thaliana]	191.169	113.674	92.6566	151.637	90.167	73.4959	155.533	92.4834	75.384	234.886	139.669	113.845	161.037	131.263	-1	-1	-1
At5g53740	hypothetical protein	119.625	151.005	113.07	82.868	104.605	78.3265	167.887	211.926	158.686	103.912	131.17	98.2176	74.2232	55.5769	-1	-1	-1
At1g10522	expressed protein	55.321	107.92	236.559	82.0475	160.059	350.844	47.9458	93.5329	205.021	49.9799	97.5009	213.719	85.4331	187.267	-1	-1	-1
At5g55070	2-oxoacid dehydrogenase family protein similar to SP|Q01205 Dihydrolipoamide succinyltransferase component of 2-oxoglutarate dehydrogenase complex, mitochondrial precursor (EC 2.3.1.61) {Rattus norvegicus}; contains Pfam profiles PF00198: 2-oxo acid dehydrogenases acyltransferase (catalytic domain), PF00364: Biotin-requiring enzyme	1493.97	1381.15	1407.48	846.073	782.184	797.093	970.139	896.883	913.978	1910.21	1765.97	1799.63	726.724	740.576	-1	-1	-1
At4g26900	imidazole glycerol phosphate synthase hisHF, chloroplast / IGP synthase / ImGPP synthase / IGPS identical to SP|Q9SZ30 Imidazole glycerol phosphate synthase hisHF, chloroplast precursor (IGP synthase) {Arabidopsis thaliana}	115.509	353.626	504.365	136.475	417.813	595.913	102.231	312.978	446.391	192.431	589.122	840.246	298.772	426.128	-1	-1	-1
At5g55530	C2 domain-containing protein low similarity to cold-regulated gene SRC2 [Glycine max] GI:2055230; contains Pfam profile PF00168: C2 domain	567.401	385.306	414.593	331.962	225.427	242.561	335.137	227.582	244.881	230.438	156.484	168.378	210.693	226.707	-1	-1	-1
At1g50560	cytochrome P450, putative similar to CYTOCHROME P450 93A3 (P450 CP5) (SP:O81973) [Glycine max]	122.793	71.6003	66.5064	231.208	134.816	125.225	258.812	150.912	140.176	336.329	196.112	182.16	212.146	197.054	-1	-1	-1
At5g55940	expressed protein contains Pfam PF03665: Uncharacterised protein family (UPF0172)	640.876	1243.64	1045.38	674.714	1309.31	1100.58	602.991	1170.12	983.584	737.798	1431.72	1203.48	1041.14	875.161	-1	-1	-1
At4g26590	oligopeptide transporter OPT family protein similar to SP|P40900 Sexual differentiation process protein isp4 {Schizosaccharomyces pombe}; contains Pfam profile PF03169: OPT oligopeptide transporter protein	47.8053	63.1676	68.4272	34.8147	46.0025	49.8328	95.4507	126.124	136.625	68.83	90.9486	98.5214	47.8576	51.8424	-1	-1	-1
At5g58130	RNA recognition motif (RRM)-containing protein	193.595	266.028	507.077	134.757	185.177	352.966	97.0276	133.33	254.142	166.018	228.134	434.848	147.586	281.314	-1	-1	-1
At1g63750	disease resistance protein (TIR-NBS-LRR class), putative domain signature TIR-NBS-LRR exists, suggestive of a disease resistance protein.	4.46093	4.17993	1.15914	50.5952	47.4081	13.1468	10.5151	9.85269	2.73226	8.14803	7.63477	2.1172	120.879	33.5211	-1	-1	-1
At5g58310	hydrolase, alpha/beta fold family protein low similarity to SP|Q40708 PIR7A protein {Oryza sativa}, polyneuridine aldehyde esterase [Rauvolfia serpentina] GI:6651393, ethylene-induced esterase [Citrus sinensis] GI:14279437; contains Pfam profile PF00561: hydrolase, alpha/beta fold family	12.5789	18.4376	10.6835	22.0357	32.299	18.7153	7.51116	11.0095	6.37934	7.05868	10.3463	5.99504	34.5692	20.0308	-1	-1	-1
At1g68400	leucine-rich repeat transmembrane protein kinase, putative similar to receptor kinase GB:AAA33715 from [Petunia integrifolia]	123.747	106.888	256.365	142.818	123.36	295.873	77.5263	66.9639	160.61	183.588	158.576	380.336	215.569	517.031	-1	-1	-1
At5g59540	oxidoreductase, 2OG-Fe(II) oxygenase family protein similar to desacetoxyvindoline-4-hydroxylase [Catharanthus roseus] GI:2352812; contains Pfam profile PF03171: oxidoreductase, 2OG-Fe(II) oxygenase family	166.13	12.1231	9.34698	51.1407	3.73192	2.87733	208.017	15.1797	11.7037	118.399	8.63996	6.66146	5.9853	4.6147	-1	-1	-1
At5g43430	electron transfer flavoprotein beta subunit family protein contains Pfam profile: PF01012 electron transfer flavoprotein, beta subunit	256.116	328.961	243.123	91.7527	117.849	87.0979	357.362	459.005	339.233	497.945	639.572	472.683	154.451	114.149	-1	-1	-1
At5g60220	senescence-associated family protein similar to senescence-associated protein 5 [Hemerocallis hybrid cultivar] gi|3551954|gb|AAC34855	45.1083	76.9088	78.9828	26.762	45.6288	46.8592	38.0391	64.856	66.6049	29.3316	50.0099	51.3585	41.2439	42.3561	-1	-1	-1
At3g45590	tRNA-splicing endonuclease, putative contains similarity to Swiss-Prot:P16658 tRNA-splicing endonuclease subunit SEN2 (tRNA-intron endonuclease) [Saccharomyces cerevisiae]; contains Pfam domain PF01974: tRNA intron endonuclease, catalytic C-terminal domain	81.6553	80.9317	157.013	78.5255	77.8297	150.995	64.9972	64.4213	124.982	69.315	68.7008	133.284	53.9104	104.59	-1	-1	-1
At5g60860	Ras-related GTP-binding protein, putative similar to GTP-binding protein GI:303742 from [Pisum sativum]	194.801	115.158	78.2408	106.885	63.1857	42.9297	161.983	95.7575	65.0596	94.0886	55.6212	37.7902	92.4724	62.8276	-1	-1	-1
At3g15070	zinc finger (C3HC4-type RING finger) family protein similar to C-terminal zinc-finger [Glycine max] GI:558543; contains Pfam profile: PF00097 zinc finger, C3HC4 type (RING finger)	246.902	116.2	141.798	189.394	89.1346	108.771	188.221	88.5823	108.097	144.699	68.0995	83.1019	91.9695	112.23	-1	-1	-1
At5g61230	ankyrin repeat family protein contains ankyrin repeats, Pfam:PF00023	489.894	344.67	321.136	337.186	237.231	221.033	317.539	223.408	208.154	488.961	344.014	320.525	303.512	282.788	-1	-1	-1
At5g07830	glycosyl hydrolase family 79 N-terminal domain-containing protein similar to beta-glucuronidase GI:8918740 from [Scutellaria baicalensis]	747.713	386.806	101.881	326.021	168.657	44.4227	1214.28	628.169	165.454	88.7168	45.8949	12.0883	100.919	26.5812	-1	-1	-1
At5g61310	cytochrome c oxidase subunit Vc, putative / COX5C, putative similar to cytochrome c oxidase subunit 5c [Helianthus annuus] GI:18409602; contains Pfam profile PF05799: Cytochrome c oxidase subunit Vc (COX5C)	129.418	307.411	757.971	147.414	350.16	863.375	98.9479	235.035	579.517	240.811	572.01	1410.38	229.394	565.606	-1	-1	-1
At2g47390	expressed protein	448.659	233.151	341.189	469.974	244.228	357.398	332.087	172.573	252.54	413.837	215.055	314.708	238.209	348.591	-1	-1	-1
At5g62670	ATPase, plasma membrane-type, putative / proton pump, putative strong similarity to P-type H(+)-transporting ATPase from Nicotiana plumbaginifolia [SP|Q08435, SP|Q08436], Lycopersicon esculentum [GI:5901757, SP|P22180], Solanum tuberosum [GI:435003]; contains InterPro accession IPR001757: ATPase, E1-E2 type	304.114	603.137	532.249	326.276	647.089	571.036	280.896	557.09	491.614	120.716	239.411	211.273	301.519	266.081	-1	-1	-1
At3g47960	proton-dependent oligopeptide transport (POT) family protein contains Pfam profile: PF00854 POT family	4343.2	849.638	617.657	1261.59	246.798	179.413	6298.3	1232.1	895.695	612.406	119.802	87.0917	312.398	227.102	-1	-1	-1
At5g62680	proton-dependent oligopeptide transport (POT) family protein contains Pfam profile: PF00854 POT family	423.871	80.1933	129.935	340.869	64.4898	104.491	30.0855	5.69195	9.22255	136.588	25.8415	41.8704	151.511	245.489	-1	-1	-1
At3g47950	ATPase, plasma membrane-type, putative / proton pump, putative strong similarity to P-type H(+)-transporting ATPase from Nicotiana plumbaginifolia [SP|Q08435, SP|Q08436], Lycopersicon esculentum [GI:5901757, SP|P22180], Solanum tuberosum [GI:435003]; contains InterPro accession IPR001757: ATPase, E1-E2 type	27.4969	30.7733	22.2298	47.8036	53.4997	38.6467	23.0564	25.8037	18.6399	13.7314	15.3675	11.1011	31.8166	22.9834	-1	-1	-1
At5g63390	expressed protein contains Pfam PF03138: Plant protein family. The function of this family of plant proteins is unknown; previously annotated as 'auxin-independent growth promoter-related protein' based on similarity to axi 1 protein (GB:X80301) (GI:559920) from [Nicotiana tabacum], which, due to scienitific fraud was retracted. Retraction in: Schell J. EMBO J 1999 May 17;18(10):2908. PMID:104004…	7.65	9.41538	8.43462	3.51	4.32	3.87	11.07	13.6246	12.2054	3.27	4.02462	3.60538	7.38462	6.61538	-1	-1	-1
At1g80500	expressed protein similar to Sedlin (Swiss-Prot:O14582) [Homo sapiens]; similar to MBP-1 interacting protein-2A; MIP-2A (GI:9937493) [Homo sapiens]	462.556	775.958	518.586	494.068	828.819	553.914	662.047	1110.61	742.241	476.825	799.893	534.582	652.574	436.126	-1	-1	-1
At5g63510	bacterial transferase hexapeptide repeat-containing protein contains similarity to acetyltransferase; contains Pfam profile PF00132: Bacterial transferase hexapeptide (four repeats)	1884.06	2921.32	1793.12	1807.57	2802.72	1720.32	1591.79	2468.15	1514.96	1666.46	2583.92	1586.02	2576.58	1581.52	-1	-1	-1
At3g48690	expressed protein similar to PrMC3 [Pinus radiata] GI:5487873	164.565	111.249	104.885	398.251	269.225	253.824	247.821	167.532	157.948	817.338	552.536	520.927	336.165	316.935	-1	-1	-1
At5g63740	zinc finger protein-related	10.3032	11.9705	12.5263	10.17	11.8157	12.3643	28.6002	33.2285	34.7713	9.56302	11.1106	11.6264	15.3927	16.1073	-1	-1	-1
At1g62760	invertase/pectin methylesterase inhibitor family protein low similarity to extensin [Volvox carteri] GI:21992	4.32184	3.51149	1.56667	2.55172	2.07328	0.925	4.41379	3.58621	1.6	3.63218	2.95115	1.31667	15.1436	6.75638	-1	-1	-1
At5g64740	cellulose synthase, catalytic subunit, putative similar to gi:2827141 cellulose synthase catalytic subunit (Ath-A), Arabidopsis thaliana	2485.62	2752.53	1119.05	2589.23	2867.27	1165.7	2332.47	2582.93	1050.1	2248.48	2489.93	1012.29	2712.3	1102.7	-1	-1	-1
At5g17410	tubulin family protein similar to spindle pole body protein [Homo sapiens][GI:2801701][PMID:9566967], gamma-tubulin ring protein Dgrip84 [Drosophila melanogaster][GI:4689225][PMID: 10037793]	110.427	157.31	154.263	105.743	150.638	147.719	61.9386	88.2354	86.526	106.947	152.352	149.401	124.355	121.945	-1	-1	-1
At5g64970	mitochondrial substrate carrier family protein contains Pfam profile: PF00153 mitochondrial carrier protein	114.642	144.698	162.16	123.862	156.336	175.202	122.393	154.482	173.125	132.756	167.561	187.783	120.15	134.65	-1	-1	-1
At5g10270	cyclin-dependent kinase, putative / CDK, putative similar to cyclin dependent kinase C [Lycopersicon esculentum] gi|15215944|emb|CAC51391	174.179	158.221	198	229.694	208.649	261.106	295.061	268.027	335.412	142.818	129.733	162.349	181.753	227.447	-1	-1	-1
At5g65270	Ras-related GTP-binding family protein similar to GTP-binding protein RAB11A GI:1370142 from [Lotus japonicus]; contains Pfam profile: PF00071 Ras family	554.206	924.412	310.582	439.676	733.376	246.398	575.858	960.527	322.716	83.5708	139.395	46.8338	311.981	104.819	-1	-1	-1
At4g40000	NOL1/NOP2/sun family protein contains Pfam profile PF01189: NOL1/NOP2/sun family	75.9112	115.15	266.939	82.2427	124.754	289.204	52.8561	80.1773	185.867	63.6792	96.5949	223.926	92.6407	214.759	-1	-1	-1
At5g67220	nitrogen regulation family protein similar to unknown protein (gb|AAF51525.1) ; contains Pfam domain PF01207: Dihydrouridine synthase (Dus); similar to (SP:P45672) NIFR3-like protein (SP:P45672) [Azospirillum brasilense]	389.743	1143.09	1804.87	483.761	1418.83	2240.26	252.644	740.984	1169.97	476.211	1396.69	2205.3	832.124	1313.88	-1	-1	-1
At2g15440	expressed protein contains Pfam profile PF04669: Protein of unknown function (DUF579)	178.698	165.173	152.529	128.785	119.039	109.926	133.591	123.481	114.028	148.891	137.622	127.087	140.841	130.059	-1	-1	-1
At5g67220	nitrogen regulation family protein similar to unknown protein (gb|AAF51525.1) ; contains Pfam domain PF01207: Dihydrouridine synthase (Dus); similar to (SP:P45672) NIFR3-like protein (SP:P45672) [Azospirillum brasilense]	389.743	1143.09	1804.87	483.761	1418.83	2240.26	252.644	740.984	1169.97	476.211	1396.69	2205.3	832.124	1313.88	-1	-1	-1
At3g50220	expressed protein contains Pfam profile PF04669: Protein of unknown function (DUF579)	100.372	10.26	16.2675	15.7796	1.61298	2.55742	9.01692	0.921702	1.46138	17.0847	1.74638	2.76894	10.2494	16.2506	-1	-1	-1
At5g67300	myb family transcription factor contains PFAM profile: myb DNA binding domain PF00249	2128.37	938.196	365.238	1818.05	801.409	311.987	1721.21	758.72	295.368	817.534	360.374	140.293	1249.05	486.252	-1	-1	-1
At4g37270	cadmium/zinc-transporting ATPase, putative (HMA1) contains InterPro accession IPR001757: ATPase, E1-E2 type; identical to Potential cadmium/zinc-transporting ATPase HMA1 (EC 3.6.3.3) (EC 3.6.3.5) (Swiss-Prot:Q9M3H5) [Arabidopsis thaliana]; identical to cDNA putative transcription factor (MYB73) mRNA, partial cds GI:3941503	238.917	130.299	106.684	188.939	103.043	84.3677	276.669	150.889	123.542	114.564	62.4801	51.1564	129.154	105.746	-1	-1	-1
At5g67310	cytochrome P450 family protein	44.2549	64.53	27.4151	37.7726	55.0779	23.3995	12.9645	18.9042	8.03131	40.1933	58.6076	24.8991	40.7062	17.2938	-1	-1	-1
At2g23290	myb family transcription factor	126.311	85.221	76.0675	178.531	120.453	107.515	178.927	120.72	107.753	135.974	91.74	81.8863	143.877	128.423	-1	-1	-1
At5g67310	cytochrome P450 family protein	44.2549	64.53	27.4151	37.7726	55.0779	23.3995	12.9645	18.9042	8.03131	40.1933	58.6076	24.8991	40.7062	17.2938	-1	-1	-1
At3g50060	myb family transcription factor contains Pfam profile: PF00249 myb-like DNA-binding domain; identical to cDNA MYB-related protein (1107 bp) GI:1263096	274.932	216.457	312.711	382.498	301.145	435.057	371.728	292.665	422.807	176.906	139.28	201.214	226.778	327.622	-1	-1	-1
At5g67310	cytochrome P450 family protein	44.2549	64.53	27.4151	37.7726	55.0779	23.3995	12.9645	18.9042	8.03131	40.1933	58.6076	24.8991	40.7062	17.2938	-1	-1	-1
At4g37260	myb family transcription factor (MYB73) contains Pfam profile: PF00249 myb-like DNA-binding domain	687.911	525.153	569.736	464.537	354.629	384.735	396.008	302.314	327.978	546.918	417.519	452.964	406.256	440.744	-1	-1	-1
At5g67530	peptidyl-prolyl cis-trans isomerase cyclophilin-type family protein contains Pfam domain, PF00160: peptidyl-prolyl cis-trans isomerase, cyclophilin-type	118.09	199.11	207	159.732	269.323	279.995	102.456	172.749	179.595	146.655	247.273	257.072	237.543	246.957	-1	-1	-1
At3g49880	glycosyl hydrolase family protein 43 contains similarity to xylanase GI:2645416 from [Caldicellulosiruptor saccharolyticus]	273.799	136.337	83.1643	299.636	149.202	91.0121	252.263	125.614	76.6231	194.706	96.9532	59.1406	213.293	130.107	-1	-1	-1
At1g64740	tubulin alpha-1 chain (TUA1) nearly identical to SP|P11139 Tubulin alpha-1 chain {Arabidopsis thaliana}	147.994	112.533	141.473	79.8506	60.7173	76.3322	103.485	78.6889	98.9257	69.6161	52.9351	66.5487	52.0119	65.3881	-1	-1	-1
At1g50020	expressed protein	350.688	137.832	139.08	240.553	94.5456	95.4014	484.459	190.409	192.132	140.923	55.3877	55.8891	125.183	126.317	-1	-1	-1
At1g53500	NAD-dependent epimerase/dehydratase family protein low similarity to dTDP-D-glucose-4,6-dehydratase from Aneurinibacillus thermoaerophilus GI:16357461, Sphingomonas sp. GI:1314581; contains Pfam profile PF01370: NAD dependent epimerase/dehydratase family; putative NDP-rhamnose synthase (rhm2 gene) GI:31559258	532.188	828.695	317.517	516.81	804.749	308.342	768.318	1196.38	458.398	353.862	551.015	211.123	648.229	248.371	-1	-1	-1
At1g78580	alpha, alpha-trehalose-phosphate synthase, UDP-forming, putative / trehalose-6-phosphate synthase, putative / UDP-glucose-glucosephosphate glucosyltransferase, putative similar to trehalose-6-phosphate synthase SL-TPS/P [Selaginella lepidophylla] GI:4100325; contains Pfam profiles PF00982: Glycosyltransferase family 20, PF02358: Trehalose-phosphatase	270.674	260.166	163.56	98.8133	94.977	59.7096	119.278	114.647	72.0755	79.6743	76.5811	48.1446	84.6701	53.2299	-1	-1	-1
At1g48450	expressed protein	237.688	196.46	269.952	201.534	166.576	228.89	206.091	170.343	234.066	183.845	151.956	208.8	154.291	212.009	-1	-1	-1
At3g17790	acid phosphatase type 5 (ACP5) contains Pfam profile: PF00149 calcineurin-like phosphoesterase; nearly identical to acid phosphatase type 5 (GI:10278031) [Arabidopsis thaliana]	280.181	17.5493	30.8702	285.467	17.8804	31.4526	88.505	5.54357	9.75144	161.918	10.1418	17.8401	37.2954	65.6046	-1	-1	-1
At1g11760	expressed protein weak similarity to Pfam PF01648: 4'-phosphopantetheinyl transferase superfamily	78.1082	81.8756	123.116	62.0368	65.0291	97.7841	110.416	115.742	174.041	66.4099	69.6131	104.677	51.2442	77.0558	-1	-1	-1
At1g11750	ATP-dependent Clp protease proteolytic subunit (ClpP) identical to ATP-dependent Clp protease proteolytic subunit GI:2827888 from [Arabidopsis thaliana]; contains Pfam profile PF00574: Clp protease; contains TIGRfam profile TIGR00493: ATP-dependent Clp protease, proteolytic subunit ClpP	274.85	354.272	545.378	232.552	299.751	461.447	218.756	281.97	434.074	198.21	255.486	393.304	235.171	362.029	-1	-1	-1
At1g78890	expressed protein	353.872	334.035	310.493	392.205	370.218	344.127	445.211	420.253	390.636	357.31	337.28	313.51	337.803	313.997	-1	-1	-1
At1g78895	expressed protein	271.155	188.582	210.363	279.935	194.689	217.176	344.396	239.52	267.184	194.433	135.224	150.843	213.283	237.917	-1	-1	-1
At1g71480	nuclear transport factor 2 (NTF2) family protein contains Pfam domain, PF02136: Nuclear transport factor 2 (NTF2) domain	64.3167	62.4748	66.2084	69.632	67.6379	71.68	96.4751	93.7123	99.3126	69.682	67.6865	71.7315	74.9602	79.4398	-1	-1	-1
At1g22830	pentatricopeptide (PPR) repeat-containing protein contains Pfam profile PF01535: PPR repeat. Gene continues on the 3' end of BAC F19G10 gb|AF000657 gene F19G10.21	31.1055	52.4616	55.4329	55.6879	93.9213	99.2408	28.1293	47.4419	50.1289	28.2859	47.7061	50.408	82.3675	87.0325	-1	-1	-1
At2g20725	CAAX amino terminal protease family protein contains Pfam profile PF02517 CAAX amino terminal protease family protein	148.906	130.046	165.348	139.756	122.055	155.188	175.952	153.667	195.381	129.769	113.333	144.098	122.74	156.06	-1	-1	-1
At2g20740	expressed protein	441.325	316.798	202.876	283.739	203.677	130.434	517.466	371.455	237.878	237.7	170.629	109.27	245.49	157.21	-1	-1	-1
At2g36880	S-adenosylmethionine synthetase, putative similar to S-adenosylmethionine synthetase 3 (Methionine adenosyltransferase 3, AdoMet synthetase 3) [Lycopersicon esculentum] SWISS-PROT:P43282	7369.82	6254.98	3619.29	7169.38	6084.86	3520.86	8763.47	7437.82	4303.71	6105.97	5182.31	2998.62	5551.48	3212.23	-1	-1	-1
At3g17380	meprin and TRAF homology domain-containing protein / MATH domain-containing protein similar to ubiquitin-specific protease 12 [Arabidopsis thaliana] GI:11993471; contains Pfam profile PF00917: MATH domain	80.4559	54.3241	43.6201	37.4093	25.2589	20.2819	36.8005	24.8478	19.9518	38.1083	25.7308	20.6608	30.8382	24.7618	-1	-1	-1
At2g02400	cinnamoyl-CoA reductase family similar to cinnamoyl-CoA reductase from Pinus taeda [GI:17978649], Eucalyptus gunnii [GI:2058311]	148.751	205.144	115.205	58.4573	80.6187	45.274	97.6033	134.605	75.5917	147.356	203.219	114.124	92.8546	52.1454	-1	-1	-1
At2g18480	mannitol transporter, putative similar to mannitol transporter [Apium graveolens var. dulce] GI:12004316; contains Pfam profile PF00083: major facilitator superfamily protein	25.5234	20.3503	20.4263	47.9863	38.2603	38.4034	34.5317	27.5327	27.6356	36.11	28.7912	28.8988	35.833	35.967	-1	-1	-1
At3g55020	RabGAP/TBC domain-containing protein low similarity to SP|Q9BXI6 EBP50-PDZ interactor of 64 kDa (EPI64 protein) {Homo sapiens}; contains Pfam profile PF00566: TBC domain	79.7024	101.889	127.609	182.269	233.007	291.824	81.9708	104.789	131.24	88.2346	112.796	141.269	211.683	265.117	-1	-1	-1
At2g37290	RabGAP/TBC domain-containing protein low similarity to Rab6 GTPase activating protein, GAPCenA [Homo sapiens] GI:12188746; contains Pfam profile PF00566: TBC domain	21.4235	21.3702	9.00638	5.5213	5.50756	2.32114	25.9315	25.867	10.9015	30.4809	30.405	12.8141	5.83912	2.46088	-1	-1	-1
At3g55020	RabGAP/TBC domain-containing protein low similarity to SP|Q9BXI6 EBP50-PDZ interactor of 64 kDa (EPI64 protein) {Homo sapiens}; contains Pfam profile PF00566: TBC domain	79.7024	101.889	127.609	182.269	233.007	291.824	81.9708	104.789	131.24	88.2346	112.796	141.269	211.683	265.117	-1	-1	-1
At2g39280	RabGAP/TBC domain-containing protein contains Pfam profile PF00566: TBC domain	40.2172	65.9358	38.047	46.7294	76.6127	44.2079	20.9174	34.294	19.7887	35.2807	57.8425	33.3769	107.988	62.3123	-1	-1	-1
At3g21580	expressed protein	108.912	158.326	145.762	77.8468	113.167	104.187	112.973	164.23	151.198	94.8032	137.816	126.88	90.5945	83.4055	-1	-1	-1
At3g23260	F-box family protein contains Pfam PF00646: F-box domain; contains TIGRFAM TIGR01640: F-box protein interaction domain	35.9296	53.7684	58.1021	45.7628	68.4837	74.0035	43.3926	64.9368	70.1706	17.4543	26.1202	28.2255	64.0681	69.2319	-1	-1	-1
At3g13910	expressed protein	283.524	122.016	72.9607	84.6127	36.4134	21.7739	178.291	76.7283	45.8806	116.076	49.9537	29.8704	54.194	32.406	-1	-1	-1
At1g17500	haloacid dehalogenase-like hydrolase family protein similar to Potential phospholipid-transporting ATPase (EC 3.6.3.1) from Homo sapiens [SP|O43520], Mus musculus [SP|P70704]; contains InterPro accession IPR005834: Haloacid dehalogenase-like hydrolase	263.875	186.603	133.222	512.854	362.672	258.924	296.876	209.94	149.884	403.249	285.163	203.588	505.387	360.813	-1	-1	-1
At3g13910	expressed protein	283.524	122.016	72.9607	84.6127	36.4134	21.7739	178.291	76.7283	45.8806	116.076	49.9537	29.8704	54.194	32.406	-1	-1	-1
At1g72700	haloacid dehalogenase-like hydrolase family protein similar to Potential phospholipid-transporting ATPase (EC 3.6.3.1) from Homo sapiens [SP|Q9Y2Q0, SP|O43520]; contains InterPro accession IPR005834: Haloacid dehalogenase-like hydrolase	882.005	155.959	231.736	1007.39	178.13	264.679	836.297	147.877	219.726	832.476	147.201	218.723	589.33	875.67	-1	-1	-1
At3g57340	DNAJ heat shock N-terminal domain-containing protein similar to SP|Q9QYI4 DnaJ homolog subfamily B member 12 Mus musculus; contains Pfam profile PF00226 DnaJ domain	424.226	454.518	339.657	342.246	366.684	274.02	217.893	233.451	174.456	361.657	387.482	289.561	301.438	225.262	-1	-1	-1
At5g05760	syntaxin 31 (SYP31) / SED5 identical to SP|Q9FFK1 Syntaxin 31 (AtSYP31) (AtSED5) {Arabidopsis thaliana}	137.772	169.879	76.0491	175.097	215.901	96.6519	8.50978	10.4929	4.69733	140.106	172.756	77.3374	245.153	109.747	-1	-1	-1
At4g32410	cellulose synthase, catalytic subunit, putative similar to cellulose synthase-1 [gi:9622874] and -2 [gi:9622876] from Zea mays	1321.36	1152.64	651.394	1604.65	1399.75	791.045	1444.27	1259.85	711.981	1393.41	1215.48	686.909	1508.56	852.537	-1	-1	-1
At5g17410	tubulin family protein similar to spindle pole body protein [Homo sapiens][GI:2801701][PMID:9566967], gamma-tubulin ring protein Dgrip84 [Drosophila melanogaster][GI:4689225][PMID: 10037793]	110.427	157.31	154.263	105.743	150.638	147.719	61.9386	88.2354	86.526	106.947	152.352	149.401	124.355	121.945	-1	-1	-1
At5g52110	expressed protein similar to unknown protein (pir||S76150)	41.8188	87.9522	85.629	46.5074	97.8132	95.2294	34.1889	71.9052	70.0059	47.5849	100.079	97.4357	85.631	83.369	-1	-1	-1
At5g52100	dihydrodipicolinate reductase family protein weak similarity to dihydrodipicolinate reductase [Corynebacterium glutamicum] GI:311768; contains Pfam profiles PF01113: Dihydrodipicolinate reductase N-terminus, PF05173: Dihydrodipicolinate reductase C-terminus	56.3329	32.8128	74.8542	45.1351	26.2903	59.9747	88.8274	51.7402	118.032	27.136	15.8062	36.0578	31.0552	70.8448	-1	-1	-1
At2g38970	zinc finger (C3HC4-type RING finger) family protein very low similarity to SP|P97280 Inter-alpha-trypsin inhibitor heavy chain H3 precursor {Mesocricetus auratus}; contains Pfam profiles PF00097: Zinc finger, C3HC4 type (RING finger), PF00092: von Willebrand factor type A domain	259.012	147.303	151.185	158.961	90.4034	92.7855	80.5608	45.816	47.0232	64.8575	36.8853	37.8572	98.3049	100.895	-1	-1	-1
At3g54790	armadillo/beta-catenin repeat family protein / U-box domain-containing protein contains Pfam domain, PF00514: Armadillo/beta-catenin-like repeats and Pfam, PF04564: U-box domain	287.396	226.647	249.557	324.393	255.824	281.683	275.728	217.446	239.426	242.758	191.445	210.797	231.833	255.267	-1	-1	-1
At5g61240	leucine-rich repeat family protein contains leucine rich-repeat (LRR) domains Pfam:PF00560, INTERPRO:IPR001611; contains similarity to Hcr2-0B [Lycopersicon esculentum] gi|3894387|gb|AAC78593	554.206	1072.53	596.366	569.662	1102.44	612.998	782.808	1514.93	842.359	586.439	1134.91	631.052	945.286	525.614	-1	-1	-1
At5g61250	glycosyl hydrolase family 79 N-terminal domain-containing protein similar to beta-glucuronidase GI:8918740 from [Scutellaria baicalensis]	96.6706	79.8059	89.6236	57.2721	47.2807	53.0972	118.577	97.8904	109.933	77.38	63.8807	71.7393	50.5412	56.7588	-1	-1	-1
At3g14580	pentatricopeptide (PPR) repeat-containing protein contains Pfam profile PF01535: PPR repeat	34.0211	31.2216	49.1574	44.385	40.7327	64.1323	47.5522	43.6392	68.7086	26.7648	24.5624	38.6728	24.8983	39.2017	-1	-1	-1
At1g53590	C2 domain-containing protein	132.973	55.8573	54.6693	128.605	54.0221	52.8732	174.149	73.1535	71.5977	144.878	60.858	59.5637	85.8125	83.9875	-1	-1	-1
At1g13740	expressed protein	87.1217	123.659	124.719	73.19	103.885	104.775	54.2985	77.0704	77.7311	66.5813	94.5043	95.3145	65.4196	65.9804	-1	-1	-1
At1g69270	leucine-rich repeat family protein / protein kinase family protein contains Pfam domains PF00560: Leucine Rich Repeat and PF00069: Protein kinase domain	192.371	150.692	325.036	247.094	193.559	417.497	109.964	86.1389	185.798	145.121	113.679	245.2	230.665	497.535	-1	-1	-1
At3g16990	TENA/THI-4 family protein contains Pfam profile: PF03070 TENA/THI-4 family	127.172	70.1371	84.2907	272.792	150.449	180.809	50.2637	27.7211	33.3152	349.633	192.827	231.74	214.779	258.121	-1	-1	-1
At4g16265	DNA-directed RNA polymerase II, putative similar to SP|P36958 DNA-directed RNA polymerase II 15.1 kDa polypeptide (EC 2.7.7.6) {Drosophila melanogaster}; contains Pfam profile PF02150: RNA polymerases M/15 Kd subunit	151.552	358.288	428.06	117.433	277.626	331.691	187.602	443.514	529.884	139.061	328.758	392.781	185.808	221.992	-1	-1	-1
At3g42050	vacuolar ATP synthase subunit H family protein identical to probable vacuolar ATP synthase subunit H (EC 3.6.3.14)(V-ATPase H subunit) (Vacuolar proton pump H subunit) (Vacuolar proton pump subunit SFD) SP:Q9LX65 from [Arabidopsis thaliana]; contains Pfam PF03224: V-ATPase subunit H	2585.92	1555.02	1167.66	2755.76	1657.15	1244.35	3118.54	1875.3	1408.16	2087.31	1255.18	942.514	1971.27	1480.23	-1	-1	-1
At4g34180	cyclase family protein contains Pfam profile: PF04199 putative cyclase	1023.52	519.49	561.287	1876.66	952.502	1029.14	1308.31	664.033	717.459	1618.14	821.29	887.368	2329.01	2516.39	-1	-1	-1
At1g72770	protein phosphatase 2C P2C-HA / PP2C P2C-HA (P2C-HA) identical to protein phosphatase 2C (AtP2C-HA) GB:AJ003119 [Arabidopsis thaliana] (Plant Mol. Biol. 38 (5), 879-883 (1998))	632.542	366.693	322.964	548.75	318.118	280.182	540.211	313.167	275.822	493.758	286.238	252.104	387.24	341.06	-1	-1	-1
At1g05840	aspartyl protease family protein contains Pfam PF00026: Eukaryotic aspartyl protease	166.232	136.717	131.05	135.418	111.374	106.758	259.575	213.487	204.637	149.494	122.951	117.855	110.592	106.008	-1	-1	-1
At1g72770	protein phosphatase 2C P2C-HA / PP2C P2C-HA (P2C-HA) identical to protein phosphatase 2C (AtP2C-HA) GB:AJ003119 [Arabidopsis thaliana] (Plant Mol. Biol. 38 (5), 879-883 (1998))	632.542	366.693	322.964	548.75	318.118	280.182	540.211	313.167	275.822	493.758	286.238	252.104	387.24	341.06	-1	-1	-1
At3g03640	glycosyl hydrolase family 1 protein contains Pfam PF00232 : Glycosyl hydrolase family 1 domain; TIGRFAM TIGR01233: 6-phospho-beta-galactosidase; identical to beta-glucosidase GB:AAC31962 [Arabidopsis thaliana]; similar to thioglucoside glucohydrolase (GI:984052) [Arabidopsis thaliana]	249.31	321.889	555.601	801.828	1035.26	1786.92	446.249	576.161	994.49	800.08	1033	1783.02	1325.28	2287.52	-1	-1	-1
At4g02050	sugar transporter, putative similar to SP|Q10710 Sugar carrier protein A {Ricinus communis}, glucose transporter [Saccharum hybrid cultivar H65-7052] GI:347855; contains Pfam profile PF00083: major facilitator superfamily protein	162.69	88.9382	111.072	254.127	138.924	173.499	126.357	69.076	86.267	532.027	290.845	363.228	227.937	284.663	-1	-1	-1
At1g72770	protein phosphatase 2C P2C-HA / PP2C P2C-HA (P2C-HA) identical to protein phosphatase 2C (AtP2C-HA) GB:AJ003119 [Arabidopsis thaliana] (Plant Mol. Biol. 38 (5), 879-883 (1998))	632.542	366.693	322.964	548.75	318.118	280.182	540.211	313.167	275.822	493.758	286.238	252.104	387.24	341.06	-1	-1	-1
At1g01860	dimethyladenosine transferase (PFC1) identical to dimethyladenosine transferase GB:AAC09322 GI:3005590 from [Arabidopsis thaliana]	108.903	74.4048	83.9922	65.8796	45.0103	50.8101	98.7583	67.4737	76.168	56.3867	38.5246	43.4887	62.0052	69.9948	-1	-1	-1
At1g01840	expressed protein	26.1271	59.07	121.703	18.4872	41.7973	86.1155	25.4578	57.5569	118.585	27.9834	63.2669	130.35	13.8875	28.6125	-1	-1	-1
At3g03370	expressed protein	41.831	42.6635	24.5055	65.9126	67.2243	38.613	77.0228	78.5556	45.1216	35.4988	36.2053	20.7959	47.1929	27.1071	-1	-1	-1
At4g04220	disease resistance family protein contains leucine rich-repeat (LRR) domains Pfam:PF00560, INTERPRO:IPR001611; similar to Hcr2-2A [Lycopersicon pimpinellifolium] gi|3894389|gb|AAC78594	61.4425	11.0308	4.22675	40.254	7.22682	2.76915	100.935	18.121	6.94355	62.4839	11.2177	4.29839	45.4027	17.3973	-1	-1	-1
At1g54420	hypothetical protein	1.51168	14.272	13.9163	3.19132	30.1298	29.3789	0.870359	8.21722	8.01243	0.631138	5.95868	5.81018	3.39227	3.30773	-1	-1	-1
At1g14800	hypothetical protein	29.0087	13.5009	39.5904	13.727	6.38867	18.7343	36.888	17.168	50.344	33.5667	15.6222	45.8111	2.2378	6.5622	-1	-1	-1
At1g63390	flavin-containing monooxygenase-related / FMO-related low similarity to flavin-containing monooxygenase (FMO3) from Mus musculus [SP|P97501]	80.0288	67.2628	69.4084	125.915	105.83	109.205	11.9655	10.0568	10.3776	40.8453	34.3298	35.4249	85.8311	88.5689	-1	-1	-1
At1g62610	short-chain dehydrogenase/reductase (SDR) family protein contains similarity to 3-oxoacyl-[acyl-carrier protein] reductase SP:P51831 from [Bacillus subtilis]	68.3413	113.665	63.1939	87.3359	145.256	80.7578	83.6986	139.207	77.3945	81.9427	136.286	75.7708	122.432	68.0681	-1	-1	-1
At1g76190	auxin-responsive family protein similar to indole-3-acetic acid induced protein ARG7 (SP:P32295) [Vigna radiata]	25.2425	38.4186	18.5389	40.5354	61.694	29.7705	40.4433	61.5538	29.7029	17.4118	26.5004	12.7878	56.6591	27.3409	-1	-1	-1
At1g20480	4-coumarate--CoA ligase family protein / 4-coumaroyl-CoA synthase family protein similar to SP|Q9S725 from Arabidopsis thaliana and SP|P17814 from Oryza sativa; contains Pfam AMP-binding enzyme domain PF00501	6.0524	45.1398	49.4078	2.58099	19.2495	21.0695	3.70002	27.5954	30.2046	9.52982	71.075	77.7952	11.2673	12.3327	-1	-1	-1
At2g11090	expressed protein	6.46634	13.2126	11.4211	9.32525	19.0542	16.4706	8.42079	17.2061	14.8731	8.06733	16.4839	14.2488	27.4618	23.7382	-1	-1	-1
At1g41770	hypothetical protein	1.87174	7.62957	6.8987	2.75625	11.235	10.1588	2.49946	10.1883	9.21228	2.43098	9.90913	8.95989	6.19681	5.60319	-1	-1	-1
At2g12320	hypothetical protein	4.65	10.1611	6.88889	1.8	3.93333	2.66667	4.30714	9.41191	6.38095	2.57143	5.61905	3.80952	3.51616	2.38384	-1	-1	-1
At1g41770	hypothetical protein	1.87174	7.62957	6.8987	2.75625	11.235	10.1588	2.49946	10.1883	9.21228	2.43098	9.90913	8.95989	6.19681	5.60319	-1	-1	-1
At2g38240	oxidoreductase, 2OG-Fe(II) oxygenase family protein similar to flavonol synthase [Citrus unshiu][gi:4126403], leucoanthocyanidin dioxygenase [Daucus carota][gi:5924383]; contains PF03171 2OG-Fe(II) oxygenase superfamily domain	1367.93	3576.22	1828.45	78.1358	204.273	104.441	1964.45	5135.74	2625.81	98.869	258.477	132.154	91.4456	46.7544	-1	-1	-1
At2g38210	ethylene-responsive protein, putative very strong similarity to ethylene-inducible protein HEVER SP:Q39963 from [Hevea brasiliensis]	49.4692	65.9856	202.345	26.3146	35.1003	107.635	34.697	46.2813	141.922	41.1569	54.898	168.345	18.0253	55.2747	-1	-1	-1
At3g16250	ferredoxin-related contains Pfam profile: PF00111 2Fe-2S iron-sulfur cluster binding domains	18.2864	15.4128	19.2007	10.1111	8.52222	10.6167	40.963	34.5259	43.0111	15.8321	13.3442	16.6237	19.3253	24.0747	-1	-1	-1
At1g52180	major intrinsic family protein / MIP family protein contains Pfam profile: MIP PF00230	173.914	116.226	76.4595	131.005	87.5501	57.5949	414.007	276.679	182.014	109.017	72.8554	47.928	96.0883	63.2117	-1	-1	-1
At3g17380	meprin and TRAF homology domain-containing protein / MATH domain-containing protein similar to ubiquitin-specific protease 12 [Arabidopsis thaliana] GI:11993471; contains Pfam profile PF00917: MATH domain	80.4559	54.3241	43.6201	37.4093	25.2589	20.2819	36.8005	24.8478	19.9518	38.1083	25.7308	20.6608	30.8382	24.7618	-1	-1	-1
At1g02500	S-adenosylmethionine synthetase 1 (SAM1) identical to S-adenosylmethionine synthetase 1 (Methionine adenosyltransferase 1, AdoMet synthetase 1) [Arabidopsis thaliana] SWISS-PROT:P23686	11603.4	7243.45	4449.29	8986.99	5610.17	3446.04	13144	8205.19	5040.03	6000.59	3745.9	2300.91	4946.2	3038.2	-1	-1	-1
At3g17380	meprin and TRAF homology domain-containing protein / MATH domain-containing protein similar to ubiquitin-specific protease 12 [Arabidopsis thaliana] GI:11993471; contains Pfam profile PF00917: MATH domain	80.4559	54.3241	43.6201	37.4093	25.2589	20.2819	36.8005	24.8478	19.9518	38.1083	25.7308	20.6608	30.8382	24.7618	-1	-1	-1
At2g36880	S-adenosylmethionine synthetase, putative similar to S-adenosylmethionine synthetase 3 (Methionine adenosyltransferase 3, AdoMet synthetase 3) [Lycopersicon esculentum] SWISS-PROT:P43282	7369.82	6254.98	3619.29	7169.38	6084.86	3520.86	8763.47	7437.82	4303.71	6105.97	5182.31	2998.62	5551.48	3212.23	-1	-1	-1
At3g30160	hypothetical protein similar to hypothetical protein GB:CAB55689 GI:5881771 from [Arabidopsis thaliana]	100.036	144.816	136.448	11.0582	16.0084	15.0833	49.7424	72.0094	67.8481	138.943	201.14	189.517	17.9692	16.9308	-1	-1	-1
At1g33860	hypothetical protein	184.341	143.723	53.6359	43.2479	33.7187	12.5834	128.947	100.535	37.5184	79.2999	61.827	23.0731	59.4237	22.1763	-1	-1	-1
At3g33064	hypothetical protein	23.9206	37.915	19.3643	23.9501	37.9617	19.3882	41.3603	65.5575	33.4822	39.0625	61.9154	31.622	58.0514	29.6486	-1	-1	-1
At2g11090	expressed protein	6.46634	13.2126	11.4211	9.32525	19.0542	16.4706	8.42079	17.2061	14.8731	8.06733	16.4839	14.2488	27.4618	23.7382	-1	-1	-1
At3g33064	hypothetical protein	23.9206	37.915	19.3643	23.9501	37.9617	19.3882	41.3603	65.5575	33.4822	39.0625	61.9154	31.622	58.0514	29.6486	-1	-1	-1
At2g12320	hypothetical protein	4.65	10.1611	6.88889	1.8	3.93333	2.66667	4.30714	9.41191	6.38095	2.57143	5.61905	3.80952	3.51616	2.38384	-1	-1	-1
At3g42240	hypothetical protein	11.0525	52.6059	17.6416	14.7435	70.1735	23.5329	30.5067	145.2	48.6933	10.6719	50.7941	17.034	23.0651	7.73495	-1	-1	-1
At2g06390	hypothetical protein	121.102	124.983	114.115	10.994	11.3463	10.3597	90.2715	93.1649	85.0636	161.547	166.725	152.227	34.2386	31.2614	-1	-1	-1
At3g46220	expressed protein	238.775	241.001	270.124	303.332	306.161	343.157	168.789	170.363	190.949	251.129	253.471	284.1	266.074	298.226	-1	-1	-1
At1g53540	17.6 kDa class I small heat shock protein (HSP17.6C-CI) (AA 1-156) identical to (17.6 kDa class I heat shock protein (HSP 17.6) (AA 1-156)(SP:P13853) (GI:4376161) (Arabidopsis thaliana) (Nucleic Acids Res. 17 (19), 7995 (1989))	303.819	442.102	1021.48	130.293	189.596	438.061	104.894	152.637	352.668	195.487	284.462	657.251	81.5586	188.441	-1	-1	-1
At4g00370	sugar transporter family protein contains Pfam profile PF00083: major facilitator superfamily protein	35.7659	106.099	127.235	52.0938	154.536	185.32	6.10054	18.0972	21.7022	104.533	310.097	371.87	90.169	108.131	-1	-1	-1
At1g01600	cytochrome P450, putative similar to cytochrome P450 GI:10442763 from [Triticum aestivum]	86.5387	11.3838	3.17751	18.489	2.43214	0.678874	77.0374	10.1339	2.82864	164.175	21.5965	6.02815	34.2421	9.55788	-1	-1	-1
At4g01850	S-adenosylmethionine synthetase 2 (SAM2) identical to S-adenosylmethionine synthetase 2 (Methionine adenosyltransferase 2, AdoMet synthetase 2) [Arabidopsis thaliana] SWISS-PROT:P17562	6038.09	10523.4	7650.88	6320.89	11016.3	8009.22	5856.74	10207.4	7421.1	7304.77	12731	9255.89	9476.77	6889.93	-1	-1	-1
At3g17380	meprin and TRAF homology domain-containing protein / MATH domain-containing protein similar to ubiquitin-specific protease 12 [Arabidopsis thaliana] GI:11993471; contains Pfam profile PF00917: MATH domain	80.4559	54.3241	43.6201	37.4093	25.2589	20.2819	36.8005	24.8478	19.9518	38.1083	25.7308	20.6608	30.8382	24.7618	-1	-1	-1
At4g03750	hypothetical protein	18.2218	35.3046	8.87361	12.6151	24.4417	6.14327	5.6943	11.0327	2.773	12.7611	24.7246	6.21437	21.0174	5.2826	-1	-1	-1
At2g06480	hypothetical protein related to GB:AAD15331	49.8476	49.3057	54.0467	25.721	25.4414	27.8877	81.9947	81.1034	88.9019	9.53351	9.42988	10.3366	31.0569	34.0431	-1	-1	-1
At4g07500	hypothetical protein	33.3412	27.1271	45.2317	12.0653	9.81656	16.3681	62.0771	50.5072	84.2157	27.9158	22.7128	37.8714	20.9567	34.9433	-1	-1	-1
At3g42300	hypothetical protein	40.2909	23.631	16.778	77.2867	45.3294	32.1839	93.463	54.817	38.9201	23.5654	13.8214	9.81318	87.2515	61.9485	-1	-1	-1
At5g04790	hypothetical protein	52.3758	90.8658	68.8584	73.378	127.302	96.4699	46.9679	81.4836	61.7485	93.911	162.924	123.465	114.12	86.4803	-1	-1	-1
At1g75170	SEC14 cytosolic factor family protein / phosphoglyceride transfer family protein similar to polyphosphoinositide binding protein Ssh1p (GI:2739044) {Glycine max}; similar to SEC14 cytosolic factor (Phosphatidylinositol/phosphatidylcholine transfer protein) (PI/PCTP) (SP:P24859) [Kluyveromyces lactis] and to SEC14 cytosolic factor (SP:P53989) [Candida glabrata]	431.482	220.37	219.348	290.106	148.165	147.478	382.302	195.252	194.346	189.69	96.8799	96.4304	115.267	114.733	-1	-1	-1
At5g15420	expressed protein	93.0612	42.1352	77.8036	64.8152	29.3463	54.1886	151.913	68.7813	127.006	43.7344	19.8016	36.564	47.9181	88.4819	-1	-1	-1
At1g20400	myosin heavy chain-related	6.38908	3.08805	6.12287	7.24915	3.50375	6.9471	3.31741	1.60341	3.17918	6.1843	2.98908	5.92662	3.45318	6.84682	-1	-1	-1
At5g32410	hypothetical protein	13.7322	67.8026	17.1652	7.90957	39.0535	9.88696	24.1252	119.118	30.1565	10.3374	51.0409	12.9217	39.1808	9.91919	-1	-1	-1
At3g33064	hypothetical protein	23.9206	37.915	19.3643	23.9501	37.9617	19.3882	41.3603	65.5575	33.4822	39.0625	61.9154	31.622	58.0514	29.6486	-1	-1	-1
At5g59720	18.1 kDa class I heat shock protein (HSP18.1-CI) identical to 18.2 kDa class I heat shock protein (HSP 18.2) (SP:P19037)[Arabidopsis thaliana]; contains Pfam profile: PF00011 Hsp20/alpha crystallin family	41.7869	35.5555	28.9576	19.1638	16.306	13.2802	11.7931	10.0345	8.17241	30.6621	26.0897	21.2483	25.5727	20.8273	-1	-1	-1
At3g46220	expressed protein	238.775	241.001	270.124	303.332	306.161	343.157	168.789	170.363	190.949	251.129	253.471	284.1	266.074	298.226	-1	-1	-1
At1g77230	tetratricopeptide repeat (TPR)-containing protein contains Pfam profile PF00515 TPR Domain	9.69456	20.977	44.6284	7.87925	17.0491	36.2717	1.93119	4.17869	8.89012	3.75938	8.13452	17.3061	7.35414	15.6459	-1	-1	-1
At1g21540	AMP-binding protein, putative strong similarity to AMP-binding protein GI:1903034 from [Brassica napus]; contains Pfam AMP-binding domain PF00501; identical to cDNA adenosine monophosphate binding protein 9 AMPBP9 (AMPBP9) GI:20799726	4.90534	3.78321	3.91145	3.09504	2.38702	2.46794	4.55496	3.51298	3.63206	3.93206	3.03257	3.13537	2.90083	2.99917	-1	-1	-1
At1g66410	calmodulin-1/4 (CAM4) identical to calmodulin [Arabidopsis thaliana] GI:16223; nearly identical to SP|P25854 Calmodulin-1/4 {Arabidopsis thaliana}	1942.61	3296.39	2089.8	2029.7	3444.17	2183.48	2373.26	4027.16	2553.08	3622.3	6146.64	3896.76	3300.86	2092.64	-1	-1	-1
At2g41120	expressed protein	31.9249	39.2102	33.4649	35.5722	43.6898	37.2881	29.3917	36.0989	30.8095	39.0058	47.9069	40.8873	39.0078	33.2922	-1	-1	-1
At1g19540	isoflavone reductase, putative similar to SP|P52577; contains isoflavone reductase domain PF02716	55.8734	36.586	53.0406	53.7422	35.1904	51.0174	61.0576	39.9805	57.9619	35.5593	23.2843	33.7564	23.635	34.265	-1	-1	-1
At1g19570	dehydroascorbate reductase, putative similar to GB:BAA90672 from (Oryza sativa)	1221.72	193.009	240.174	631.197	99.7178	124.085	1053.77	166.476	207.157	141.595	22.3694	27.8357	127.43	158.57	-1	-1	-1
At3g13910	expressed protein	283.524	122.016	72.9607	84.6127	36.4134	21.7739	178.291	76.7283	45.8806	116.076	49.9537	29.8704	54.194	32.406	-1	-1	-1
At1g54280	haloacid dehalogenase-like hydrolase family protein similar to Potential phospholipid-transporting ATPase (EC 3.6.3.1) from Homo sapiens [SP|O43520], Mus musculus [SP|P70704]; contains InterPro accession IPR005834: Haloacid dehalogenase-like hydrolase	17.5434	29.1944	29.4622	27.6274	45.9754	46.3972	11.6726	19.4246	19.6028	4.74271	7.89244	7.96485	32.053	32.347	-1	-1	-1
At3g13772	endomembrane protein 70, putative TM4 family;	959.4	1226.25	982.055	780.585	997.696	799.018	801.302	1024.17	820.224	1028.15	1314.12	1052.43	785.679	629.221	-1	-1	-1
At5g10830	embryo-abundant protein-related similar to embryo-abundant protein [Picea glauca] GI:1350531	3819.74	1947.52	665.342	2341.95	1194.06	407.934	3617.72	1844.52	630.154	2688.35	1370.68	468.271	2207.83	754.272	-1	-1	-1
At5g63510	bacterial transferase hexapeptide repeat-containing protein contains similarity to acetyltransferase; contains Pfam profile PF00132: Bacterial transferase hexapeptide (four repeats)	1884.06	2921.32	1793.12	1807.57	2802.72	1720.32	1591.79	2468.15	1514.96	1666.46	2583.92	1586.02	2576.58	1581.52	-1	-1	-1
At3g48690	expressed protein similar to PrMC3 [Pinus radiata] GI:5487873	164.565	111.249	104.885	398.251	269.225	253.824	247.821	167.532	157.948	817.338	552.536	520.927	336.165	316.935	-1	-1	-1
At2g47390	expressed protein	448.659	233.151	341.189	469.974	244.228	357.398	332.087	172.573	252.54	413.837	215.055	314.708	238.209	348.591	-1	-1	-1
At3g62400	expressed protein cytochrome c oxidase subunit 5c - Oryza sativa, EMBL:AB027123	1291.79	1645.33	870.773	534.202	680.402	360.095	1509.08	1922.08	1017.24	1608.07	2048.16	1083.97	573.684	303.616	-1	-1	-1
At1g53500	NAD-dependent epimerase/dehydratase family protein low similarity to dTDP-D-glucose-4,6-dehydratase from Aneurinibacillus thermoaerophilus GI:16357461, Sphingomonas sp. GI:1314581; contains Pfam profile PF01370: NAD dependent epimerase/dehydratase family; putative NDP-rhamnose synthase (rhm2 gene) GI:31559258	532.188	828.695	317.517	516.81	804.749	308.342	768.318	1196.38	458.398	353.862	551.015	211.123	648.229	248.371	-1	-1	-1
At1g78580	alpha, alpha-trehalose-phosphate synthase, UDP-forming, putative / trehalose-6-phosphate synthase, putative / UDP-glucose-glucosephosphate glucosyltransferase, putative similar to trehalose-6-phosphate synthase SL-TPS/P [Selaginella lepidophylla] GI:4100325; contains Pfam profiles PF00982: Glycosyltransferase family 20, PF02358: Trehalose-phosphatase	270.674	260.166	163.56	98.8133	94.977	59.7096	119.278	114.647	72.0755	79.6743	76.5811	48.1446	84.6701	53.2299	-1	-1	-1
At1g77230	tetratricopeptide repeat (TPR)-containing protein contains Pfam profile PF00515 TPR Domain	9.69456	20.977	44.6284	7.87925	17.0491	36.2717	1.93119	4.17869	8.89012	3.75938	8.13452	17.3061	7.35414	15.6459	-1	-1	-1
At1g21540	AMP-binding protein, putative strong similarity to AMP-binding protein GI:1903034 from [Brassica napus]; contains Pfam AMP-binding domain PF00501; identical to cDNA adenosine monophosphate binding protein 9 AMPBP9 (AMPBP9) GI:20799726	4.90534	3.78321	3.91145	3.09504	2.38702	2.46794	4.55496	3.51298	3.63206	3.93206	3.03257	3.13537	2.90083	2.99917	-1	-1	-1
At1g77230	tetratricopeptide repeat (TPR)-containing protein contains Pfam profile PF00515 TPR Domain	9.69456	20.977	44.6284	7.87925	17.0491	36.2717	1.93119	4.17869	8.89012	3.75938	8.13452	17.3061	7.35414	15.6459	-1	-1	-1
At1g21530	AMP-binding protein, putative strong similarity to AMP-binding protein GI:1903034 from [Brassica napus]; contains Pfam AMP-binding domain PF00501; identical to cDNA adenosine monophosphate binding protein 10 AMPBP10 (AMPBP10) GI:20799728	48.095	76.1859	81.719	20.6622	32.7304	35.1074	55.6828	88.2056	94.6116	12.0705	19.1205	20.5091	16.0183	17.1817	-1	-1	-1
At5g01410	stress-responsive protein, putative similar to ethylene-inducible protein HEVER [Hevea brasiliensis] SWISS-PROT:Q39963	1045.89	1009.97	1407.35	1200.77	1159.53	1615.76	891.775	861.149	1199.98	1253.84	1210.78	1687.18	1324.36	1845.44	-1	-1	-1
At2g38240	oxidoreductase, 2OG-Fe(II) oxygenase family protein similar to flavonol synthase [Citrus unshiu][gi:4126403], leucoanthocyanidin dioxygenase [Daucus carota][gi:5924383]; contains PF03171 2OG-Fe(II) oxygenase superfamily domain	1367.93	3576.22	1828.45	78.1358	204.273	104.441	1964.45	5135.74	2625.81	98.869	258.477	132.154	91.4456	46.7544	-1	-1	-1
At5g66290	expressed protein	163.898	216.721	143.781	61.7898	81.7044	54.2059	54.0075	71.4138	47.3787	116.454	153.986	102.16	65.1061	43.1939	-1	-1	-1
At3g51160	GDP-D-mannose-4,6-dehydratase (MUR1) almost identical to GDP-D-mannose-4,6-dehydratase (MUR1) GI:1764100 from [Arabidopsis thaliana]	1341	1261.12	638.475	1446.9	1360.71	688.894	1320.89	1242.21	628.9	1668.08	1568.72	794.203	1732.82	877.283	-1	-1	-1
At5g08350	GRAM domain-containing protein / ABA-responsive protein-related contains similarity to ABA-responsive protein in barley (GI:4103635) [Hordeum vulgare] [J. Exp. Bot. 50, 727-728 (1999); FH protein interacting protein FIP1, Arabidopsis thaliana, EMBL:AF174428; contains Pfam PF02893: GRAM domain	308.143	560.277	258.68	157.803	286.924	132.473	89.9742	163.594	75.5316	67.3371	122.435	56.5282	197.031	90.9692	-1	-1	-1
At5g23340	expressed protein	267.53	53.2578	96.3122	263.04	52.364	94.6958	240.334	47.8439	86.5216	184.147	36.6586	66.294	96.1397	173.86	-1	-1	-1
